# Supplementary material for: 2-Hy­droxy­ethanaminium 2-methyl-5-nitro­benzene­sulfonate
Source: Acta Crystallogr Sect E Struct Rep Online. 2012 Aug 31;68(Pt 9):o2806. doi: 10.1107/S160053681203382X (PMC3435832; doi:10.1107/S160053681203382X)
Supplement: Supplementary file 1 [file e-68-o2806-sup1.cif]

##############################################################################
#                                                                            #
# This CIF contains the data in a paper accepted for publication in          #
# Acta Crystallographica Section E. It conforms to the requirements of       #
# Notes for Authors for Acta Crystallographica Section E, and has been       #
# peer reviewed under the auspices of the IUCr Commission on Journals.       #
#                                                                            #
# Full details of the Crystallographic Information File format               #
# are given in the paper "The Crystallographic Information File (CIF):       #
# a New Standard Archive File for Crystallography" by S. R. Hall, F. H.      #
# Allen and I. D. Brown [Acta Cryst. (1991), A47, 655-685].                  #
#                                                                            #
# The current version of the core CIF dictionary is obtainable from          #
# ftp://ftp.iucr.org/pub/cif_core.dic.                                       #
#                                                                            #
# Software is freely available for graphical display of the structure(s)     #
# in this CIF. For information consult the CIF software page                 #
# http://www.iucr.org/resources/cif/software.                                #
#                                                                            #
# This file may be used for bona fide research purposes within the           #
# scientific community so long as proper attribution is given to the journal # 
# article from which it was obtained.                                        #
#                                                                            #
##############################################################################
data_global
_audit_creation_method     'manual editing of form.cif'
_journal_data_validation_number     ?
_journal_date_recd_electronic     2012-04-24
_journal_date_accepted     2012-07-28
_journal_name_full     'Acta Crystallographica, Section E'
_journal_year     2012
_journal_volume     68
_journal_issue      9
_journal_page_first     o2806
_journal_page_last     o2806
_journal_paper_category     QO
_journal_paper_doi     10.1107/S160053681203382X
_journal_coeditor_code     IS5129
_publ_contact_author_name     'Wen Xi Wang'
_publ_contact_author_address
;
   College of Pharmaceutical Sciences
   Zhejiang University of Technology
   Hangzhou 310014
   People's Republic of China
;
_publ_contact_author_email     awwxzy@sina.com
_publ_contact_author_fax     '++86-571-88320320'
_publ_contact_author_phone     '++86-571-88320770'
_publ_section_title
;
2-Hydroxyethanaminium 2-methyl-5-nitrobenzenesulfonate
;
loop_
    _publ_author_name
    _publ_author_address
    'Peng Fei Hu'
;
   College of Chemical Engineering and Material Sciences
   Zhejiang University of Technology
   Hangzhou 310014
   People's Republic of China
;
    'Ying Zheng'
;
   Department of Pharmacy
   117th Hospital of PLA
   Hangzhou 310013
   People's Republic of China
;
    'Wen Xi Wang'
;
   College of Pharmaceutical Sciences
   Zhejiang University of Technology
   Hangzhou 310014
   People's Republic of China
;
data_I
_audit_creation_method     SHELXL-97
_chemical_name_systematic
;
2-hydroxyethanaminium 2-methyl-5-nitrobenzenesulfonate
;
_chemical_name_common     ?
_chemical_formula_moiety     'C2 H8 N O +, C7 H6 N O5 S -'
_chemical_formula_sum     'C9 H14 N2 O6 S'
_chemical_formula_iupac     'C2 H8 N O +, C7 H6 N O5 S -'
_chemical_formula_weight     278.29
_chemical_melting_point_lt     424
_symmetry_cell_setting     monoclinic
_symmetry_space_group_name_H-M     'P 21/c'
_symmetry_space_group_name_Hall     '-P 2ybc'
loop_
    _symmetry_equiv_pos_as_xyz
    'x, y, z'
    '-x, y+1/2, -z+1/2'
    '-x, -y, -z'
    'x, -y-1/2, z-1/2'
_cell_length_a     14.8130(5)
_cell_length_b     9.5617(4)
_cell_length_c     8.6697(3)
_cell_angle_alpha     90.00
_cell_angle_beta     103.0710(10)
_cell_angle_gamma     90.00
_cell_volume     1196.14(8)
_cell_formula_units_Z     4
_cell_measurement_reflns_used     1766
_cell_measurement_theta_min     1.63
_cell_measurement_theta_max     17.61
_cell_measurement_temperature     293(2)
_exptl_crystal_description     prism
_exptl_crystal_colour     colorless
_exptl_crystal_size_max     0.32
_exptl_crystal_size_mid     0.30
_exptl_crystal_size_min     0.28
_exptl_crystal_density_diffrn     1.545
_exptl_crystal_density_meas     ?
_exptl_crystal_density_method     'not measured'
_exptl_crystal_F_000     584
_exptl_absorpt_coefficient_mu     0.294
_exptl_absorpt_correction_type     multi-scan
_exptl_absorpt_process_details     '(SADABS; Bruker, 2002)'
_exptl_absorpt_correction_T_min     0.873
_exptl_absorpt_correction_T_max     0.910
_exptl_special_details     ?
_diffrn_ambient_temperature     293(2)
_diffrn_radiation_type     'MoK\a'
_diffrn_radiation_wavelength     0.71073
_diffrn_radiation_source     'sealed tube'
_diffrn_radiation_monochromator     'graphite'
_diffrn_measurement_device_type     'Bruker SMART APEX CCD'
_diffrn_measurement_method     '\f and \w scans'
_diffrn_detector_area_resol_mean     ?
_diffrn_reflns_number     11263
_diffrn_reflns_av_R_equivalents     0.0320
_diffrn_reflns_av_sigmaI/netI     0.0287
_diffrn_reflns_theta_min     3.22
_diffrn_reflns_theta_max     27.48
_diffrn_reflns_theta_full     27.48
_diffrn_measured_fraction_theta_max     0.999
_diffrn_measured_fraction_theta_full     0.999
_diffrn_reflns_limit_h_min     -19
_diffrn_reflns_limit_h_max     19
_diffrn_reflns_limit_k_min     -12
_diffrn_reflns_limit_k_max     12
_diffrn_reflns_limit_l_min     -11
_diffrn_reflns_limit_l_max     11
_diffrn_standards_number     ?
_diffrn_standards_interval_count     ?
_diffrn_standards_interval_time     ?
_diffrn_standards_decay_%     ?
_refine_special_details
;
Refinement of <i>F</i>^2^ against ALL reflections. The weighted <i>R</i>-factor
<i>wR</i> and goodness of fit <i>S</i> are based on <i>F</i>^2^, conventional
<i>R</i>-factors <i>R</i> are based on <i>F</i>, with <i>F</i> set to zero for
negative <i>F</i>^2^. The threshold expression of <i>F</i>^2^ >
\s(<i>F</i>^2^) is used only for calculating <i>R</i>-factors(gt) <i>etc</i>.
and is not relevant to the choice of reflections for refinement.
<i>R</i>-factors based on <i>F</i>^2^ are statistically about twice as large
as those based on <i>F</i>, and <i>R</i>- factors based on ALL data will be
even larger.
;
_reflns_number_total     2739
_reflns_number_gt     2620
_reflns_threshold_expression     >2sigma(I)
_refine_ls_structure_factor_coef     Fsqd
_refine_ls_matrix_type     full
_refine_ls_R_factor_all     0.0377
_refine_ls_R_factor_gt     0.0364
_refine_ls_wR_factor_gt     0.0937
_refine_ls_wR_factor_ref     0.0947
_refine_ls_goodness_of_fit_ref     1.111
_refine_ls_restrained_S_all     1.111
_refine_ls_number_reflns     2739
_refine_ls_number_parameters     181
_refine_ls_number_restraints     1
_refine_ls_hydrogen_treatment     mixed
_refine_ls_weighting_scheme     calc
_refine_ls_weighting_details
         'calc w=1/[\s^2^(Fo^2^)+(0.0532P)^2^+0.3420P] where P=(Fo^2^+2Fc^2^)/3'
_atom_sites_solution_hydrogens     geom
_atom_sites_solution_primary     direct
_atom_sites_solution_secondary     difmap
_refine_ls_shift/su_max     0.001
_refine_ls_shift/su_mean     0.000
_refine_diff_density_max     0.282
_refine_diff_density_min     -0.394
_refine_ls_extinction_method     'SHELXL97 (Sheldrick, 2008)'
_refine_ls_extinction_coef     0.095(5)
_refine_ls_extinction_expression
                                  'Fc^*^=kFc[1+0.001xFc^2^\l^3^/sin(2\q)]^-1/4^'
loop_
    _atom_type_symbol
    _atom_type_description
    _atom_type_scat_dispersion_real
    _atom_type_scat_dispersion_imag
    _atom_type_scat_source
    'C' 'C' 0.0033 0.0016
                         'International Tables Vol C Tables 4.2.6.8 and 6.1.1.4'
    'H' 'H' 0.0000 0.0000
                         'International Tables Vol C Tables 4.2.6.8 and 6.1.1.4'
    'N' 'N' 0.0061 0.0033
                         'International Tables Vol C Tables 4.2.6.8 and 6.1.1.4'
    'O' 'O' 0.0106 0.0060
                         'International Tables Vol C Tables 4.2.6.8 and 6.1.1.4'
    'S' 'S' 0.1246 0.1234
                         'International Tables Vol C Tables 4.2.6.8 and 6.1.1.4'
_computing_data_collection     'SMART (Bruker, 2007)'
_computing_cell_refinement     'SAINT (Bruker, 2007)'
_computing_data_reduction     'SAINT (Bruker, 2007)'
_computing_structure_solution     'SHELXS97 (Sheldrick, 2008)'
_computing_structure_refinement     'SHELXL97 (Sheldrick, 2008)'
_computing_molecular_graphics     'SHELXTL (Sheldrick, 2008)'
_computing_publication_material     'SHELXL97 (Sheldrick, 2008)'
loop_
    _atom_site_type_symbol
    _atom_site_label
    _atom_site_fract_x
    _atom_site_fract_y
    _atom_site_fract_z
    _atom_site_U_iso_or_equiv
    _atom_site_adp_type
    _atom_site_calc_flag
    _atom_site_refinement_flags
    _atom_site_occupancy
    _atom_site_symmetry_multiplicity
    _atom_site_disorder_assembly
    _atom_site_disorder_group
    S S1 0.320970(19) 0.93470(3) 0.27057(3) 0.02240(13) Uani d . 1 1 . .
    O O1 0.16252(9) 0.44692(11) 0.12844(15) 0.0467(3) Uani d . 1 1 . .
    O O2 0.07025(8) 0.46497(13) -0.10098(15) 0.0484(3) Uani d . 1 1 . .
    O O3 0.37472(7) 1.00898(11) 0.17553(11) 0.0346(2) Uani d . 1 1 . .
    O O4 0.28710(7) 1.02587(12) 0.37875(11) 0.0359(3) Uani d . 1 1 . .
    O O5 0.37141(7) 0.81368(10) 0.35012(11) 0.0328(2) Uani d . 1 1 . .
    N N1 0.12202(8) 0.51582(12) 0.01568(14) 0.0321(3) Uani d . 1 1 . .
    C C1 0.22210(8) 0.86643(13) 0.13486(13) 0.0217(2) Uani d . 1 1 . .
    C C2 0.15933(9) 0.95606(13) 0.03584(15) 0.0265(3) Uani d . 1 1 . .
    C C3 0.08519(9) 0.89425(16) -0.07087(16) 0.0339(3) Uani d . 1 1 . .
    H H3 0.0427 0.9514 -0.1376 0.041 Uiso calc R 1 1 . .
    C C4 0.07288(9) 0.75096(16) -0.08063(16) 0.0328(3) Uani d . 1 1 . .
    H H4 0.0236 0.7118 -0.1537 0.039 Uiso calc R 1 1 . .
    C C5 0.13542(8) 0.66756(13) 0.02065(15) 0.0262(3) Uani d . 1 1 . .
    C C6 0.21014(8) 0.72276(13) 0.12945(14) 0.0243(3) Uani d . 1 1 . .
    H H6 0.2513 0.6646 0.1973 0.029 Uiso calc R 1 1 . .
    C C7 0.16737(11) 1.11277(15) 0.04080(19) 0.0385(3) Uani d . 1 1 . .
    H H7A 0.1641 1.1457 0.1440 0.046 Uiso calc R 1 1 . .
    H H7B 0.1176 1.1527 -0.0372 0.046 Uiso calc R 1 1 . .
    H H7C 0.2256 1.1400 0.0188 0.046 Uiso calc R 1 1 . .
    O O6 0.59657(8) 0.94383(12) 0.32575(13) 0.0407(3) Uani d D 1 1 . .
    N N2 0.49673(8) 0.71679(12) 0.15377(14) 0.0282(2) Uani d . 1 1 . .
    C C8 0.55294(10) 0.81663(14) 0.08550(15) 0.0304(3) Uani d . 1 1 . .
    H H8A 0.5137 0.8929 0.0360 0.037 Uiso calc R 1 1 . .
    H H8B 0.5771 0.7698 0.0040 0.037 Uiso calc R 1 1 . .
    C C9 0.63225(10) 0.87505(16) 0.20792(17) 0.0351(3) Uani d . 1 1 . .
    H H9A 0.6734 0.8001 0.2552 0.042 Uiso calc R 1 1 . .
    H H9B 0.6673 0.9405 0.1589 0.042 Uiso calc R 1 1 . .
    H H6' 0.6382(11) 0.954(2) 0.4039(17) 0.048(5) Uiso d D 1 1 . .
    H H2A 0.4547(16) 0.683(2) 0.072(3) 0.058(6) Uiso d . 1 1 . .
    H H2B 0.4688(14) 0.753(2) 0.220(2) 0.046(5) Uiso d . 1 1 . .
    H H2C 0.5324(13) 0.646(2) 0.208(2) 0.044(5) Uiso d . 1 1 . .
loop_
    _atom_site_aniso_label
    _atom_site_aniso_U_11
    _atom_site_aniso_U_22
    _atom_site_aniso_U_33
    _atom_site_aniso_U_12
    _atom_site_aniso_U_13
    _atom_site_aniso_U_23
    S1 0.01922(18) 0.02454(19) 0.02070(18) -0.00232(10) -0.00124(12)
                                                                    -0.00248(10)
    O1 0.0523(7) 0.0270(5) 0.0529(7) -0.0034(5) -0.0043(6) 0.0035(5)
    O2 0.0415(6) 0.0386(6) 0.0560(7) -0.0100(5) -0.0078(5) -0.0182(5)
    O3 0.0285(5) 0.0414(6) 0.0327(5) -0.0116(4) 0.0039(4) 0.0007(4)
    O4 0.0347(5) 0.0421(6) 0.0287(5) 0.0010(4) 0.0021(4) -0.0130(4)
    O5 0.0274(5) 0.0326(5) 0.0316(5) 0.0020(4) -0.0079(4) 0.0026(4)
    N1 0.0255(5) 0.0279(6) 0.0408(6) -0.0046(4) 0.0030(5) -0.0070(5)
    C1 0.0180(5) 0.0247(6) 0.0207(5) -0.0007(4) 0.0005(4) -0.0020(4)
    C2 0.0238(6) 0.0258(6) 0.0273(6) 0.0019(5) 0.0003(5) 0.0003(5)
    C3 0.0266(6) 0.0339(7) 0.0340(7) 0.0046(5) -0.0082(5) 0.0023(5)
    C4 0.0245(6) 0.0359(7) 0.0319(6) -0.0018(5) -0.0065(5) -0.0061(5)
    C5 0.0224(5) 0.0250(6) 0.0292(6) -0.0026(5) 0.0019(5) -0.0045(5)
    C6 0.0208(5) 0.0249(6) 0.0248(5) 0.0001(4) 0.0001(4) -0.0008(4)
    C7 0.0369(7) 0.0250(7) 0.0477(8) 0.0030(6) -0.0031(6) 0.0036(6)
    O6 0.0391(6) 0.0446(6) 0.0330(6) 0.0013(5) -0.0030(5) -0.0150(4)
    N2 0.0305(6) 0.0258(5) 0.0254(5) 0.0002(4) 0.0003(5) -0.0021(4)
    C8 0.0391(7) 0.0272(6) 0.0230(6) -0.0027(5) 0.0030(5) -0.0006(5)
    C9 0.0321(6) 0.0364(7) 0.0354(7) -0.0045(6) 0.0045(6) -0.0058(6)
_geom_special_details
;
All e.s.d.'s (except the e.s.d. in the dihedral angle between two l.s. planes)
are estimated using the full covariance matrix. The cell e.s.d.'s are taken
into account individually in the estimation of e.s.d.'s in distances, angles
and torsion angles; correlations between e.s.d.'s in cell parameters are only
used when they are defined by crystal symmetry. An approximate (isotropic)
treatment of cell e.s.d.'s is used for estimating e.s.d.'s involving l.s.
planes.
;
loop_
    _geom_bond_atom_site_label_1
    _geom_bond_atom_site_label_2
    _geom_bond_site_symmetry_2
    _geom_bond_distance
    _geom_bond_publ_flag
    S1 O4 . 1.4506(10) ?
    S1 O3 . 1.4540(10) ?
    S1 O5 . 1.4628(10) ?
    S1 C1 . 1.7821(11) ?
    O1 N1 . 1.2183(16) ?
    O2 N1 . 1.2234(15) ?
    N1 C5 . 1.4638(16) ?
    C1 C6 . 1.3846(17) ?
    C1 C2 . 1.4054(16) ?
    C2 C3 . 1.3971(18) ?
    C2 C7 . 1.5030(18) ?
    C3 C4 . 1.382(2) ?
    C3 H3 . 0.9300 ?
    C4 C5 . 1.3774(19) ?
    C4 H4 . 0.9300 ?
    C5 C6 . 1.3860(16) ?
    C6 H6 . 0.9300 ?
    C7 H7A . 0.9600 ?
    C7 H7B . 0.9600 ?
    C7 H7C . 0.9600 ?
    O6 C9 . 1.4141(17) ?
    O6 H6' . 0.813(9) ?
    N2 C8 . 1.4757(17) ?
    N2 H2A . 0.89(2) ?
    N2 H2B . 0.85(2) ?
    N2 H2C . 0.92(2) ?
    C8 C9 . 1.5016(18) ?
    C8 H8A . 0.9700 ?
    C8 H8B . 0.9700 ?
    C9 H9A . 0.9700 ?
    C9 H9B . 0.9700 ?
loop_
    _geom_angle_atom_site_label_1
    _geom_angle_atom_site_label_2
    _geom_angle_atom_site_label_3
    _geom_angle_site_symmetry_1
    _geom_angle_site_symmetry_3
    _geom_angle
    _geom_angle_publ_flag
    O4 S1 O3 . . 112.75(7) ?
    O4 S1 O5 . . 112.65(6) ?
    O3 S1 O5 . . 111.52(6) ?
    O4 S1 C1 . . 107.11(6) ?
    O3 S1 C1 . . 106.16(5) ?
    O5 S1 C1 . . 106.10(6) ?
    O1 N1 O2 . . 123.46(13) ?
    O1 N1 C5 . . 118.26(11) ?
    O2 N1 C5 . . 118.28(12) ?
    C6 C1 C2 . . 121.49(11) ?
    C6 C1 S1 . . 117.75(9) ?
    C2 C1 S1 . . 120.75(9) ?
    C3 C2 C1 . . 117.32(12) ?
    C3 C2 C7 . . 119.08(12) ?
    C1 C2 C7 . . 123.59(11) ?
    C4 C3 C2 . . 122.21(12) ?
    C4 C3 H3 . . 118.9 ?
    C2 C3 H3 . . 118.9 ?
    C5 C4 C3 . . 118.32(12) ?
    C5 C4 H4 . . 120.8 ?
    C3 C4 H4 . . 120.8 ?
    C4 C5 C6 . . 122.13(12) ?
    C4 C5 N1 . . 119.20(12) ?
    C6 C5 N1 . . 118.66(11) ?
    C1 C6 C5 . . 118.51(11) ?
    C1 C6 H6 . . 120.7 ?
    C5 C6 H6 . . 120.7 ?
    C2 C7 H7A . . 109.5 ?
    C2 C7 H7B . . 109.5 ?
    H7A C7 H7B . . 109.5 ?
    C2 C7 H7C . . 109.5 ?
    H7A C7 H7C . . 109.5 ?
    H7B C7 H7C . . 109.5 ?
    C9 O6 H6' . . 108.8(15) ?
    C8 N2 H2A . . 105.8(14) ?
    C8 N2 H2B . . 114.3(14) ?
    H2A N2 H2B . . 108.7(19) ?
    C8 N2 H2C . . 111.7(12) ?
    H2A N2 H2C . . 111.0(19) ?
    H2B N2 H2C . . 105.5(18) ?
    N2 C8 C9 . . 112.29(11) ?
    N2 C8 H8A . . 109.1 ?
    C9 C8 H8A . . 109.1 ?
    N2 C8 H8B . . 109.1 ?
    C9 C8 H8B . . 109.1 ?
    H8A C8 H8B . . 107.9 ?
    O6 C9 C8 . . 108.85(12) ?
    O6 C9 H9A . . 109.9 ?
    C8 C9 H9A . . 109.9 ?
    O6 C9 H9B . . 109.9 ?
    C8 C9 H9B . . 109.9 ?
    H9A C9 H9B . . 108.3 ?
loop_
    _geom_hbond_atom_site_label_D
    _geom_hbond_atom_site_label_H
    _geom_hbond_atom_site_label_A
    _geom_hbond_site_symmetry_A
    _geom_hbond_distance_DH
    _geom_hbond_distance_HA
    _geom_hbond_distance_DA
    _geom_hbond_angle_DHA
    _geom_hbond_publ_flag
    N2 H2A O5 4_575 0.89(2) 2.04(2) 2.872(2) 156(2) yes
    N2 H2B O5 . 0.85(2) 2.10(2) 2.938(2) 166(2) yes
    N2 H2C O3 2_645 0.92(2) 2.00(2) 2.9140(10)
                                             172(2) yes
    O6 H6' O4 3_676 0.813(9) 1.967(14) 2.7600(10)
                                                165.0(10)
                                                       yes
_iucr_refine_instructions_details
;
TITL 1 in P21/c
CELL  0.71073  14.8130   9.5617   8.6697   90.000  103.071   90.000
ZERR     1.00   0.0005   0.0004   0.0003    0.000    0.001    0.000
LATT   1
SYMM  - X, 1/2 + Y, 1/2 - Z
SFAC  C    H    N    O    S
UNIT  36   56   8    24   4
MERG   2
OMIT     3   0   0
EXTI    0.09476
DFIX     0.820   0.010 H6' O6
FMAP   2
PLAN    2
ACTA
BOND   $H
WGHT     0.05320     0.34200
L.S.  15
FVAR     3.15414
S1    5    0.320970    0.934702    0.270573    11.00000    0.01922    0.02454 =
        0.02070   -0.00248   -0.00124   -0.00232
O1    4    0.162516    0.446923    0.128437    11.00000    0.05232    0.02697 =
        0.05295    0.00347   -0.00430   -0.00337
O2    4    0.070249    0.464969   -0.100977    11.00000    0.04155    0.03863 =
        0.05600   -0.01815   -0.00776   -0.00999
O3    4    0.374721    1.008975    0.175526    11.00000    0.02845    0.04135 =
        0.03266    0.00068    0.00392   -0.01163
O4    4    0.287099    1.025874    0.378750    11.00000    0.03466    0.04206 =
        0.02870   -0.01303    0.00212    0.00096
O5    4    0.371407    0.813682    0.350121    11.00000    0.02739    0.03260 =
        0.03161    0.00256   -0.00789    0.00202
N1    3    0.122021    0.515821    0.015685    11.00000    0.02551    0.02789 =
        0.04082   -0.00701    0.00305   -0.00455
C1    1    0.222104    0.866433    0.134862    11.00000    0.01799    0.02472 =
        0.02065   -0.00205    0.00046   -0.00072
C2    1    0.159328    0.956064    0.035838    11.00000    0.02379    0.02582 =
        0.02730    0.00029    0.00034    0.00192
C3    1    0.085186    0.894249   -0.070868    11.00000    0.02659    0.03393 =
        0.03399    0.00227   -0.00817    0.00456
AFIX   43
H3    2    0.042689    0.951426   -0.137565    11.00000   -1.20000
AFIX    0
C4    1    0.072877    0.750959   -0.080634    11.00000    0.02448    0.03591 =
        0.03194   -0.00612   -0.00654   -0.00180
AFIX   43
H4    2    0.023614    0.711847   -0.153743    11.00000   -1.20000
AFIX    0
C5    1    0.135420    0.667564    0.020654    11.00000    0.02239    0.02504 =
        0.02917   -0.00453    0.00185   -0.00258
C6    1    0.210136    0.722758    0.129452    11.00000    0.02078    0.02486 =
        0.02484   -0.00083    0.00010    0.00005
AFIX   43
H6    2    0.251307    0.664598    0.197297    11.00000   -1.20000
AFIX    0
C7    1    0.167370    1.112774    0.040802    11.00000    0.03690    0.02499 =
        0.04766    0.00365   -0.00310    0.00304
AFIX  137
H7A   2    0.164112    1.145706    0.144007    11.00000   -1.20000
H7B   2    0.117578    1.152734   -0.037187    11.00000   -1.20000
H7C   2    0.225557    1.139976    0.018757    11.00000   -1.20000
AFIX    0
O6    4    0.596572    0.943832    0.325748    11.00000    0.03906    0.04461 =
        0.03302   -0.01498   -0.00300    0.00130
N2    3    0.496732    0.716787    0.153766    11.00000    0.03050    0.02578 =
        0.02536   -0.00212    0.00034    0.00021
C8    1    0.552938    0.816628    0.085497    11.00000    0.03912    0.02721 =
        0.02300   -0.00065    0.00297   -0.00273
AFIX   23
H8A   2    0.513706    0.892883    0.035962    11.00000   -1.20000
H8B   2    0.577070    0.769846    0.004032    11.00000   -1.20000
AFIX    0
C9    1    0.632249    0.875046    0.207921    11.00000    0.03214    0.03637 =
        0.03543   -0.00581    0.00455   -0.00452
AFIX   23
H9A   2    0.673442    0.800088    0.255192    11.00000   -1.20000
H9B   2    0.667257    0.940497    0.158898    11.00000   -1.20000
AFIX    0
H6'   2    0.638234    0.954327    0.403852    11.00000    0.04788
H2A   2    0.454745    0.683324    0.072494    11.00000    0.05804
H2B   2    0.468770    0.752963    0.219820    11.00000    0.04563
H2C   2    0.532362    0.645990    0.207830    11.00000    0.04434
HKLF    4  1.0  0.00  0.00  1.00  0.00 -1.00  0.00  1.00  0.00  0.00
END
;
