# Supplementary material for: 2-Hy­droxy­ethanaminium 2-methyl-5-nitro­benzene­sulfonate
Source: Acta Crystallogr Sect E Struct Rep Online. 2012 Aug 31;68(Pt 9):o2806. doi: 10.1107/S160053681203382X (PMC3435832; doi:10.1107/S160053681203382X)
Supplement: Supplementary file 2 [file e-68-o2806-Isup2.hkl]

#
# h,k,l, Fc-squared, Fo-squared, sigma(Fo-squared) and status flag
#
data_I
_shelx_title ' 1 in P21/c'
_shelx_refln_list_code          4
_shelx_F_calc_maximum      180.43
_exptl_crystal_F_000       584.00
_reflns_d_resolution_high  0.7701
 
loop_
 _symmetry_equiv_pos_as_xyz
 'x, y, z'
 '-x, y+1/2, -z+1/2'
 '-x, -y, -z'
 'x, -y-1/2, z-1/2'
 
_cell_length_a    14.8130
_cell_length_b     9.5617
_cell_length_c     8.6697
_cell_angle_alpha  90.000
_cell_angle_beta  103.071
_cell_angle_gamma  90.000
 
_shelx_F_squared_multiplier     1.000
 
loop_
 _refln_index_h
 _refln_index_k
 _refln_index_l
 _refln_F_squared_calc
 _refln_F_squared_meas
 _refln_F_squared_sigma
 _refln_observed_status
   4   0   0    14184.47    14168.26   1019.93 o
   5   0   0      769.52      669.28     18.78 o
   6   0   0     1290.74      823.52    338.65 o
   7   0   0     1178.97     1097.09    171.12 o
   8   0   0       57.59       43.26      4.52 o
   9   0   0      614.61      652.46     13.75 o
  10   0   0       57.48       58.66      3.53 o
  11   0   0      308.03      288.56     14.85 o
  12   0   0        9.55        7.85      0.36 o
  13   0   0     1311.23     1394.57     59.46 o
  14   0   0       66.97       69.04      2.42 o
  15   0   0        7.61        5.71      0.51 o
  16   0   0      203.88      201.54      3.94 o
  17   0   0      435.67      399.69     42.53 o
  18   0   0       67.56       72.76      3.92 o
   2   1   0     1502.62     1528.00     27.09 o
   3   1   0       65.80       51.43      0.60 o
   4   1   0     1778.10     1695.39     97.29 o
   5   1   0        1.70        3.37      0.31 o
   6   1   0      478.82      525.69      9.04 o
   7   1   0       51.54       62.60      1.36 o
   8   1   0     1195.78     1379.79     21.32 o
   9   1   0        9.92        9.27      0.77 o
  10   1   0      196.87      183.79      2.28 o
  11   1   0       92.82       84.70      2.60 o
  12   1   0      419.38      361.90     11.99 o
  13   1   0       23.49       24.64      0.45 o
  14   1   0        1.04        2.28      0.46 o
  15   1   0       24.25       23.98      0.66 o
  16   1   0      171.07      158.88      2.34 o
  17   1   0       72.46       70.66      1.44 o
  18   1   0       93.94       90.64      1.96 o
   0   2   0     8564.83     6084.15    234.11 o
   1   2   0      871.03      829.25     13.75 o
   2   2   0     4028.10     3668.59     98.96 o
   3   2   0     3461.50     3392.42     82.82 o
   4   2   0     6134.64     5937.45    154.84 o
   5   2   0      522.96      526.16      6.48 o
   6   2   0      207.61      199.54      2.27 o
   7   2   0     1854.65     2110.82     45.84 o
   8   2   0      430.95      420.41      5.67 o
   9   2   0      303.69      339.39      3.98 o
  10   2   0       15.94       11.44      0.31 o
  11   2   0      110.73      111.19      1.47 o
  12   2   0      104.38       98.86      1.42 o
  13   2   0      210.72      201.99      2.90 o
  14   2   0      533.76      533.27     10.10 o
  15   2   0        3.97        4.54      0.38 o
  16   2   0        0.31        0.61      0.28 o
  17   2   0        1.64        1.30      0.28 o
  18   2   0       23.19       21.87      0.66 o
   1   3   0      740.77      798.93     13.38 o
   2   3   0      254.15      221.51      3.12 o
   3   3   0     1432.62     1495.09     29.16 o
   4   3   0     1916.67     1980.91     48.49 o
   5   3   0       96.79       74.96      0.98 o
   6   3   0     1974.41     2227.14     44.72 o
   7   3   0      644.11      633.25     11.28 o
   8   3   0      674.62      691.37     11.24 o
   9   3   0      139.19      115.96      4.71 o
  10   3   0     2631.59     2891.80     73.00 o
  11   3   0       30.38       28.76      1.09 o
  12   3   0       97.50       86.99      1.04 o
  13   3   0      479.36      467.44      6.74 o
  14   3   0        7.98        7.98      1.25 o
  15   3   0      358.23      354.95      5.75 o
  16   3   0      136.14      139.78      2.20 o
  17   3   0        4.68        2.96      0.47 o
  18   3   0      182.63      178.40      2.98 o
   0   4   0     2118.37     2118.68     67.38 o
   1   4   0        0.32        2.96      0.54 o
   2   4   0      356.78      364.43      5.48 o
   3   4   0       84.32      101.97      1.70 o
   4   4   0        7.82       13.02      1.30 o
   5   4   0      423.73      411.36      6.04 o
   6   4   0       61.70       51.36      0.74 o
   7   4   0        2.21        5.14      0.53 o
   8   4   0        6.66        4.66      0.40 o
   9   4   0      481.63      463.28      9.46 o
  10   4   0      123.46      112.02      2.08 o
  11   4   0        3.90        3.84      0.37 o
  12   4   0       75.84       74.88      1.31 o
  13   4   0       22.24       19.10      0.55 o
  14   4   0       73.72       68.41      1.05 o
  15   4   0       36.73       33.39      0.92 o
  16   4   0       68.88       65.92      1.29 o
  17   4   0        1.14        1.32      0.37 o
   1   5   0        1.10        1.45      0.46 o
   2   5   0       54.99       44.84      1.14 o
   3   5   0      136.29      116.88      1.94 o
   4   5   0      454.02      431.39      6.74 o
   5   5   0      190.43      173.46      2.71 o
   6   5   0      307.27      302.53      4.12 o
   7   5   0     1515.73     1629.36     31.41 o
   8   5   0      630.84      628.68      9.94 o
   9   5   0       91.69       99.67      1.81 o
  10   5   0      416.28      421.09      8.11 o
  11   5   0       28.23       21.47      0.65 o
  12   5   0       25.21       25.49      0.71 o
  13   5   0      275.88      262.60      4.00 o
  14   5   0        1.65        1.93      0.29 o
  15   5   0      301.09      297.95      3.97 o
  16   5   0       79.50       79.74      1.48 o
  17   5   0       13.16       14.90      0.89 o
   0   6   0        7.34        8.23      4.93 o
   1   6   0       15.90       21.27      2.38 o
   2   6   0       35.96       36.10      1.16 o
   3   6   0       71.30       65.93      1.45 o
   4   6   0      145.48      153.44      2.67 o
   5   6   0      216.24      223.28      4.96 o
   6   6   0      299.66      297.87      5.02 o
   7   6   0      118.63      113.40      1.84 o
   8   6   0     1529.56     1653.94     39.86 o
   9   6   0       39.16       34.89      0.91 o
  10   6   0      190.07      183.05      3.53 o
  11   6   0      258.54      246.85      5.02 o
  12   6   0     1260.80     1280.81     30.39 o
  13   6   0       44.47       43.72      1.02 o
  14   6   0      164.14      163.31      2.63 o
  15   6   0       37.09       40.27      0.82 o
  16   6   0       19.04       16.53      0.52 o
   1   7   0        2.45        3.91      0.66 o
   2   7   0       30.10       34.97      2.15 o
   3   7   0       66.74       59.83      1.64 o
   4   7   0       91.91       80.54      2.06 o
   5   7   0     1653.54     1764.15     48.26 o
   6   7   0       18.51       20.01      1.13 o
   7   7   0        7.03        9.75      0.65 o
   8   7   0       84.57       84.50      1.54 o
   9   7   0      488.76      497.86      7.78 o
  10   7   0      140.82      143.23      2.53 o
  11   7   0       29.52       28.24      0.94 o
  12   7   0        0.26        0.48      0.34 o
  13   7   0       22.21       22.22      0.78 o
  14   7   0        0.26        0.06      0.48 o
  15   7   0      151.23      148.10      2.94 o
   0   8   0      461.44      446.30     12.00 o
   1   8   0      445.37      412.87      8.13 o
   2   8   0       46.96       50.11      1.89 o
   3   8   0      226.91      208.54      4.19 o
   4   8   0       96.86       97.30      2.37 o
   5   8   0      104.68       99.98      2.46 o
   6   8   0      620.04      612.71     11.94 o
   7   8   0      313.86      324.57      6.80 o
   8   8   0      343.25      357.36      5.91 o
   9   8   0       87.87       90.82      1.68 o
  10   8   0        3.39        3.11      0.51 o
  11   8   0      261.65      261.45      6.31 o
  12   8   0      167.21      176.82      4.01 o
  13   8   0       21.03       21.74      0.92 o
  14   8   0      271.17      269.71      6.02 o
   1   9   0      168.14      198.75      4.21 o
   2   9   0      487.76      422.08      8.76 o
   3   9   0        0.24        1.67      0.86 o
   4   9   0      480.83      442.38      9.09 o
   5   9   0      167.88      175.05      3.97 o
   6   9   0       14.33       12.93      1.03 o
   7   9   0       34.19       36.86      1.52 o
   8   9   0        0.01        0.45      0.36 o
   9   9   0        2.80        4.28      0.52 o
  10   9   0       42.62       45.35      1.48 o
  11   9   0        2.75        3.40      0.55 o
  12   9   0        0.11        0.41      0.39 o
   0  10   0      158.00      140.47      4.98 o
   1  10   0       42.88       35.96      2.77 o
   2  10   0      119.16      111.40      2.99 o
   3  10   0       12.45       15.40      1.31 o
   4  10   0        4.63        3.94      0.94 o
   5  10   0       20.90       21.97      1.38 o
   6  10   0       42.35       49.05      2.38 o
   7  10   0       34.81       37.34      1.60 o
   8  10   0      222.68      236.75      4.15 o
   9  10   0        2.82        2.15      0.57 o
  10  10   0        3.48        4.52      0.59 o
  11  10   0      153.38      161.36      5.92 o
   1  11   0      240.04      227.56      5.05 o
   2  11   0      129.78      119.69      3.76 o
   3  11   0        7.94        6.23      1.04 o
   4  11   0      305.98      309.84      7.01 o
   5  11   0       68.86       74.75      3.05 o
   6  11   0       26.62       30.22      1.68 o
   7  11   0      234.94      246.91      7.47 o
   8  11   0        0.14        0.39      0.49 o
   0  12   0       55.13       60.27      3.29 o
   1  12   0        0.30        0.61      0.84 o
   2  12   0        9.17       15.30      1.37 o
   3  12   0       63.95       67.98      2.99 o
   4  12   0       22.64       28.75      1.87 o
 -18   1   1      138.98      141.28      2.91 o
 -17   1   1        1.21        1.17      0.22 o
 -16   1   1        1.03        0.89      0.39 o
 -15   1   1      877.55      883.98     23.70 o
 -14   1   1       36.13       33.20      0.63 o
 -13   1   1      154.87      151.90      3.11 o
 -12   1   1       56.48       46.85      0.97 o
 -11   1   1      327.92      325.53      7.30 o
 -10   1   1        2.89        3.38      0.36 o
  -9   1   1       98.13       94.60      2.00 o
  -8   1   1      530.92      569.25     12.94 o
  -7   1   1       78.30       56.80      1.18 o
  -6   1   1       14.93       24.01      0.26 o
  -5   1   1      751.15      867.88     13.35 o
  -4   1   1     8680.94     8671.01    318.26 o
  -3   1   1     3068.82     3200.99     84.97 o
  -2   1   1     1913.84     1958.35     44.09 o
  -1   1   1     2261.34     2208.31     43.77 o
   0   1   1     1518.83     1589.91     33.02 o
   1   1   1     5134.57     4638.91    255.62 o
   2   1   1     1976.63     2111.94     38.45 o
   3   1   1      301.78      267.13      3.60 o
   4   1   1     3836.08     4022.71     84.21 o
   5   1   1     2463.85     2599.67     52.45 o
   6   1   1      335.06      321.48      3.50 o
   7   1   1     2406.49     2647.12     61.92 o
   8   1   1      297.28      304.32      3.41 o
   9   1   1      281.43      258.56      3.80 o
  10   1   1      373.82      366.03      4.98 o
  11   1   1      131.10      138.31      3.33 o
  12   1   1      741.61      753.67     12.44 o
  13   1   1       50.29       47.08      0.79 o
  14   1   1      122.32      106.59      1.87 o
  15   1   1        2.25        2.16      0.25 o
  16   1   1      307.45      300.20      7.05 o
  17   1   1      120.70      115.01      1.46 o
  18   1   1      229.73      235.20      5.93 o
 -18   2   1        2.98        1.67      0.54 o
 -17   2   1        3.20        6.13      1.39 o
 -16   2   1       63.06       64.09      1.12 o
 -15   2   1      160.30      157.77      2.82 o
 -14   2   1      368.92      370.19      6.73 o
 -13   2   1       31.66       29.79      0.51 o
 -12   2   1       65.12       65.01      0.93 o
 -11   2   1      121.22      113.58      2.20 o
 -10   2   1       36.06       37.90      0.56 o
  -9   2   1     1679.71     1789.92     30.50 o
  -8   2   1       77.95       56.52      0.67 o
  -7   2   1       34.62       40.04      0.82 o
  -6   2   1      165.19      140.32      1.93 o
  -5   2   1       17.05       11.10      0.25 o
  -4   2   1     4741.34     4764.90    150.74 o
  -3   2   1     3964.12     3847.34     97.47 o
  -2   2   1     3427.92     3371.21     81.30 o
  -1   2   1     1964.10     2091.20     44.60 o
   0   2   1     5857.77     5217.43    226.26 o
   1   2   1     4215.78     3948.36    176.63 o
   2   2   1      218.64      175.66      2.36 o
   3   2   1     2019.81     1922.45     58.79 o
   4   2   1      437.53      440.43      7.50 o
   5   2   1     2418.84     2594.08    161.43 o
   6   2   1     1383.08     1543.84     26.76 o
   7   2   1      124.41      124.43      1.65 o
   8   2   1       44.42       48.74      1.22 o
   9   2   1       22.92       30.72      0.85 o
  10   2   1       87.14       93.29      1.33 o
  11   2   1      519.78      492.89      6.86 o
  12   2   1       16.65       18.19      0.51 o
  13   2   1      424.73      419.08      6.22 o
  14   2   1      132.85      132.68      1.80 o
  15   2   1      149.87      142.07      3.03 o
  16   2   1       40.04       37.68      0.69 o
  17   2   1      227.76      217.99      3.84 o
  18   2   1       33.18       32.96      1.65 o
 -18   3   1      144.81      143.79      2.52 o
 -17   3   1        4.49        6.02      0.82 o
 -16   3   1       89.35       87.66      1.75 o
 -15   3   1       51.93       57.09      1.33 o
 -14   3   1       24.74       27.36      0.71 o
 -13   3   1       25.15       24.28      1.05 o
 -12   3   1       14.72       15.05      0.42 o
 -11   3   1        3.03        5.59      0.92 o
 -10   3   1       99.26      112.57      1.63 o
  -9   3   1      280.25      292.19      4.73 o
  -8   3   1      296.96      351.12      4.90 o
  -7   3   1        3.22        0.89      0.15 o
  -6   3   1      169.99      188.55      2.54 o
  -5   3   1      851.81      958.07     17.02 o
  -4   3   1     1020.14      919.19     25.21 o
  -3   3   1      135.19      148.34      1.84 o
  -2   3   1      394.36      387.38      5.88 o
  -1   3   1        8.67        8.90      0.75 o
   0   3   1     1790.93     1808.32     37.92 o
   1   3   1     2811.22     2765.68     71.81 o
   2   3   1      777.42      830.88     13.86 o
   3   3   1       23.14       18.91      1.59 o
   4   3   1     2201.33     2550.19     53.23 o
   5   3   1      287.39      325.00      3.83 o
   6   3   1     1473.54     1833.52     34.49 o
   7   3   1      553.25      553.48      7.49 o
   8   3   1     1159.58     1227.44     23.40 o
   9   3   1        0.03        0.26      0.21 o
  10   3   1        1.53        1.04      0.26 o
  11   3   1       17.59       11.64      0.37 o
  12   3   1        0.51        0.75      0.30 o
  13   3   1       15.85       12.81      0.46 o
  14   3   1        0.16        0.89      0.22 o
  15   3   1       16.76       16.03      0.58 o
  16   3   1       12.87       13.56      0.52 o
  17   3   1      207.01      195.85      4.87 o
 -18   4   1       24.98       24.16      0.94 o
 -17   4   1      163.75      169.55      2.84 o
 -16   4   1        0.06        0.24      0.27 o
 -15   4   1        5.33        6.22      0.41 o
 -14   4   1      822.55      817.39     12.49 o
 -13   4   1      166.87      166.37      2.31 o
 -12   4   1      963.57      957.77     22.72 o
 -11   4   1     1193.36     1248.54     34.99 o
 -10   4   1      993.88     1045.01     26.95 o
  -9   4   1       97.14       76.16      2.86 o
  -8   4   1     1378.42     1478.81     29.96 o
  -7   4   1       95.45       88.71      1.21 o
  -6   4   1     1825.81     1999.33     44.42 o
  -5   4   1      176.13      147.94      2.69 o
  -4   4   1      258.55      305.28      4.41 o
  -3   4   1     1698.47     1993.31     44.09 o
  -2   4   1     1502.37     1627.31     34.08 o
  -1   4   1     5672.19     5468.34    164.33 o
   0   4   1     1814.57     1793.84     38.88 o
   1   4   1      884.81     1138.08     21.45 o
   2   4   1       75.40       59.52      1.13 o
   3   4   1      874.65      876.65     15.57 o
   4   4   1      430.34      443.62      6.82 o
   5   4   1      172.79      194.70      2.31 o
   6   4   1     1562.23     1621.24     30.27 o
   7   4   1      152.32      158.94      1.94 o
   8   4   1      108.93      104.78      1.50 o
   9   4   1      205.25      187.38      2.69 o
  10   4   1        0.37        2.55      0.50 o
  11   4   1     2119.72     2223.89     47.92 o
  12   4   1      475.13      467.82      6.90 o
  13   4   1       21.95       22.13      0.75 o
  14   4   1      179.36      192.17      2.61 o
  15   4   1      366.19      355.39      5.09 o
  16   4   1       67.22       70.07      1.49 o
  17   4   1      188.95      194.01      3.98 o
 -17   5   1       14.21       13.88      0.66 o
 -16   5   1       50.67       48.20      1.29 o
 -15   5   1       13.10       12.72      0.74 o
 -14   5   1        1.81        2.90      1.05 o
 -13   5   1      115.05      108.96      1.87 o
 -12   5   1      189.92      175.52      3.70 o
 -11   5   1       96.82       93.02      2.05 o
 -10   5   1     1651.08     1781.35     40.53 o
  -9   5   1      379.23      368.13      5.85 o
  -8   5   1        1.32        2.48      0.53 o
  -7   5   1      367.14      382.65      5.22 o
  -6   5   1      474.20      458.33      7.34 o
  -5   5   1       96.94      104.38      1.70 o
  -4   5   1      235.54      273.24      4.41 o
  -3   5   1     2094.86     2332.98     56.87 o
  -2   5   1       92.22       92.67      1.82 o
  -1   5   1      400.62      442.52      7.28 o
   0   5   1     2633.45     2894.71     73.39 o
   1   5   1      864.91      939.27     18.23 o
   2   5   1      597.89      653.78     11.79 o
   3   5   1      119.44      111.57      1.82 o
   4   5   1        0.25        2.55      1.05 o
   5   5   1      615.40      662.85     10.09 o
   6   5   1      602.80      625.81      9.51 o
   7   5   1     1423.45     1510.62     28.49 o
   8   5   1      543.59      518.97      7.51 o
   9   5   1       57.29       57.43      1.30 o
  10   5   1      562.65      513.96      8.45 o
  11   5   1       19.84       23.32      0.60 o
  12   5   1       36.19       32.95      0.70 o
  13   5   1      195.68      200.08      2.74 o
  14   5   1      352.02      349.15      4.96 o
  15   5   1        5.07        4.66      0.36 o
  16   5   1       54.09       54.07      1.17 o
 -16   6   1       53.56       50.60      1.23 o
 -15   6   1        4.47        6.00      0.70 o
 -14   6   1      652.40      643.29     12.05 o
 -13   6   1        2.27        4.25      0.63 o
 -12   6   1      406.19      396.34      8.55 o
 -11   6   1       38.66       38.11      1.04 o
 -10   6   1      229.37      228.29      3.70 o
  -9   6   1       79.80       77.25      1.65 o
  -8   6   1     2317.61     2580.76     59.51 o
  -7   6   1      117.08      114.67      2.42 o
  -6   6   1      394.87      381.73      6.50 o
  -5   6   1      157.31      155.80      2.98 o
  -4   6   1      639.36      636.20     11.29 o
  -3   6   1      144.48      137.84      2.75 o
  -2   6   1      535.02      473.89      8.01 o
  -1   6   1      271.09      245.23      4.08 o
   0   6   1      111.63       98.85      2.12 o
   1   6   1       11.78        9.76      0.72 o
   2   6   1       58.80       54.14      1.30 o
   3   6   1      196.27      189.74      3.19 o
   4   6   1      845.33      806.07     15.07 o
   5   6   1       94.94       93.49      1.78 o
   6   6   1      146.23      150.94      2.36 o
   7   6   1     1238.31     1267.66     26.45 o
   8   6   1      111.21      112.46      1.81 o
   9   6   1       17.93       20.99      0.66 o
  10   6   1      443.68      429.28      9.70 o
  11   6   1      522.52      512.77      9.29 o
  12   6   1      120.19      108.03      2.21 o
  13   6   1      266.50      254.88      4.71 o
  14   6   1      361.36      369.91      5.53 o
  15   6   1       63.30       65.69      1.13 o
 -15   7   1       96.67       94.29      2.20 o
 -14   7   1        0.80        1.76      0.40 o
 -13   7   1       78.07       71.09      1.35 o
 -12   7   1       86.99       85.73      1.57 o
 -11   7   1       40.47       42.45      1.14 o
 -10   7   1       80.02       74.05      1.65 o
  -9   7   1        8.74       10.67      1.00 o
  -8   7   1       71.69       65.72      1.52 o
  -7   7   1     1566.19     1685.01     46.46 o
  -6   7   1      526.56      522.31     10.12 o
  -5   7   1     1054.93     1088.13     22.71 o
  -4   7   1      909.04      863.48     17.23 o
  -3   7   1       21.48       21.95      1.21 o
  -2   7   1      163.86      171.03      3.28 o
  -1   7   1      247.93      266.15      5.09 o
   0   7   1      277.88      264.14      4.92 o
   1   7   1       88.36       88.23      2.22 o
   2   7   1      504.89      483.40      9.56 o
   3   7   1       24.29       29.37      1.55 o
   4   7   1     1549.91     1581.92     37.80 o
   5   7   1       12.07       11.63      0.98 o
   6   7   1      126.97      129.27      2.17 o
   7   7   1        5.05        5.30      0.47 o
   8   7   1      121.30      117.39      1.97 o
   9   7   1       80.80       82.74      2.04 o
  10   7   1      538.91      551.61      9.73 o
  11   7   1      103.34      103.99      2.04 o
  12   7   1        0.98        0.87      0.35 o
  13   7   1      287.11      281.97      5.71 o
  14   7   1        0.21        0.15      0.31 o
  15   7   1      331.85      347.32      5.53 o
 -14   8   1        0.68        1.09      0.49 o
 -13   8   1        4.98        5.03      0.45 o
 -12   8   1       57.09       57.48      2.01 o
 -11   8   1        0.01        0.27      0.38 o
 -10   8   1      174.15      171.18      2.74 o
  -9   8   1       37.70       36.51      1.16 o
  -8   8   1        4.89        4.86      0.80 o
  -7   8   1      322.79      321.46      7.59 o
  -6   8   1       25.08       24.09      1.50 o
  -5   8   1       12.14       14.82      1.07 o
  -4   8   1       86.19       69.43      2.16 o
  -3   8   1       78.76       79.35      2.14 o
  -2   8   1        8.36       10.93      0.99 o
  -1   8   1      164.14      152.56      4.14 o
   0   8   1       11.02       10.32      1.00 o
   1   8   1       59.65       50.79      1.91 o
   2   8   1       15.36       17.84      1.28 o
   3   8   1      876.08      809.89     16.76 o
   4   8   1        0.19        0.81      0.57 o
   5   8   1      142.54      143.27      3.12 o
   6   8   1      128.03      125.09      2.55 o
   7   8   1       47.41       45.06      1.10 o
   8   8   1      108.87      105.02      1.89 o
   9   8   1       55.17       50.89      1.09 o
  10   8   1        5.68        6.15      0.46 o
  11   8   1       74.65       80.89      2.33 o
  12   8   1        3.16        3.00      0.42 o
  13   8   1        0.43        0.82      0.35 o
 -13   9   1        5.89        7.86      0.51 o
 -12   9   1      132.25      142.07      5.43 o
 -11   9   1        3.38        3.54      0.84 o
 -10   9   1      169.04      176.22      5.12 o
  -9   9   1       10.50        9.44      0.62 o
  -8   9   1      194.64      192.97      4.02 o
  -7   9   1      176.49      183.37      4.05 o
  -6   9   1       16.97       20.29      1.19 o
  -5   9   1       71.54       78.35      2.32 o
  -4   9   1     1398.76     1331.86     31.54 o
  -3   9   1      121.05      126.93      3.16 o
  -2   9   1       38.84       36.36      2.24 o
  -1   9   1       30.86       35.02      1.55 o
   0   9   1      153.06      132.86      3.42 o
   1   9   1      287.53      257.65      5.61 o
   2   9   1      152.70      159.55      4.24 o
   3   9   1       10.36       10.00      1.04 o
   4   9   1       49.39       57.05      1.71 o
   5   9   1       13.75       14.89      0.97 o
   6   9   1       28.05       28.56      1.35 o
   7   9   1      181.16      190.15      3.52 o
   8   9   1      274.38      289.58      4.98 o
   9   9   1      245.55      246.74      6.56 o
  10   9   1       73.67       75.84      1.70 o
  11   9   1       11.87       15.39      0.86 o
  12   9   1        2.36        1.94      0.45 o
 -11  10   1      125.26      129.50      4.64 o
 -10  10   1       28.93       35.62      1.42 o
  -9  10   1        7.28        8.47      0.69 o
  -8  10   1      129.48      131.93      3.90 o
  -7  10   1        0.26        1.09      0.76 o
  -6  10   1       50.46       56.25      3.03 o
  -5  10   1       53.66       54.64      1.92 o
  -4  10   1       20.40       19.21      1.28 o
  -3  10   1      163.86      156.57      3.73 o
  -2  10   1       61.43       65.81      2.21 o
  -1  10   1       29.61       32.31      1.71 o
   0  10   1      702.11      640.95     13.45 o
   1  10   1      194.23      182.56      4.14 o
   2  10   1        2.13        1.70      0.72 o
   3  10   1       73.39       73.66      2.41 o
   4  10   1       64.75       60.10      2.12 o
   5  10   1      306.70      303.30      6.13 o
   6  10   1      245.95      252.12      5.44 o
   7  10   1       23.37       17.69      1.02 o
   8  10   1      135.18      147.69      3.45 o
   9  10   1        5.31        5.74      0.71 o
  10  10   1       32.26       33.72      1.17 o
  -8  11   1       11.30       16.76      1.34 o
  -7  11   1       68.22       75.88      2.76 o
  -6  11   1       38.09       32.81      2.10 o
  -5  11   1       76.79       76.74      2.90 o
  -4  11   1        0.10        0.44      0.67 o
  -3  11   1       17.40       21.35      1.70 o
  -2  11   1        1.18        2.44      0.82 o
  -1  11   1        2.28        4.58      1.09 o
   0  11   1        8.57        8.54      1.07 o
   1  11   1       33.87       32.27      2.00 o
   2  11   1      105.72      108.79      3.29 o
   3  11   1       26.02       19.67      1.39 o
   4  11   1       95.23      104.87      2.95 o
   5  11   1       27.46       30.65      2.01 o
   6  11   1      157.04      171.45      4.08 o
   7  11   1        1.41        0.77      0.55 o
   8  11   1       93.24      109.52      2.51 o
  -4  12   1       14.93       17.04      1.61 o
  -3  12   1       38.80       39.51      1.90 o
  -2  12   1      124.61      114.17      4.57 o
  -1  12   1       17.38       18.42      1.44 o
   0  12   1      183.41      184.70      4.79 o
   1  12   1       11.49       13.33      1.33 o
   2  12   1       70.20       70.98      3.06 o
   3  12   1      280.38      264.38      6.20 o
   4  12   1      188.22      191.79      4.87 o
 -19   0   2      222.76      222.59      5.34 o
 -18   0   2       34.59       32.00      1.19 o
 -17   0   2        7.62        7.88      0.81 o
 -16   0   2      411.06      412.64      9.44 o
 -15   0   2       65.80       69.02      1.89 o
 -14   0   2      298.25      296.49      8.49 o
 -13   0   2        8.72        8.00      0.84 o
 -12   0   2      280.61      262.02      7.94 o
 -11   0   2      876.64     1032.08     35.57 o
 -10   0   2        1.35        1.94      0.19 o
  -9   0   2       97.19      120.72      8.50 o
  -8   0   2      753.62      703.86     20.03 o
  -7   0   2      815.99      927.88     17.48 o
  -6   0   2       23.01        7.02      0.36 o
  -5   0   2     4801.20     5282.44    214.42 o
  -4   0   2    22793.44    21543.72   3508.70 o
  -3   0   2    32555.47    24934.56   1406.83 o
  -2   0   2     5159.60     4582.60    116.52 o
  -1   0   2    22560.39    13858.09    516.78 o
   0   0   2       63.11       52.16      0.69 o
   1   0   2    12327.83     8961.93    334.43 o
   2   0   2       50.81       66.30      2.14 o
   3   0   2     5642.00     5370.29    149.24 o
   4   0   2    12684.92    12040.82    434.04 o
   5   0   2     1014.18      993.56     17.93 o
   6   0   2     3201.85     3349.74     83.75 o
   7   0   2     1450.34     1686.27     33.93 o
   8   0   2      201.04      209.32      2.71 o
   9   0   2      798.17      810.94     15.33 o
  10   0   2     1766.17     1894.46     47.24 o
  11   0   2       99.71       85.20      2.85 o
  12   0   2       28.81       24.74      0.56 o
  13   0   2      204.81      182.29      5.51 o
  14   0   2      791.03      768.65     20.28 o
  15   0   2       46.11       42.77      2.00 o
  16   0   2       14.68       15.48      0.61 o
  17   0   2      915.84      984.68     40.66 o
 -19   1   2       16.14       13.53      0.67 o
 -18   1   2        0.52        1.12      0.49 o
 -17   1   2       58.05       59.91      1.21 o
 -16   1   2       11.77       11.74      0.39 o
 -15   1   2      135.77      135.71      2.56 o
 -14   1   2      209.24      204.40      2.62 o
 -13   1   2        3.66        4.23      0.29 o
 -12   1   2      164.78      160.03      2.71 o
 -11   1   2      244.96      260.73      4.26 o
 -10   1   2      305.75      294.72      6.45 o
  -9   1   2      147.01      128.67      1.49 o
  -8   1   2        5.65        7.79      0.58 o
  -7   1   2      336.70      391.58      8.89 o
  -6   1   2        7.20       11.53      1.13 o
  -5   1   2        2.24        1.27      1.01 o
  -4   1   2     4036.43     4210.36    128.42 o
  -3   1   2     7310.57     7183.82    215.91 o
  -2   1   2     1164.06     1303.16     22.80 o
  -1   1   2      895.99      863.58     13.19 o
   0   1   2      218.65      178.14      1.64 o
   1   1   2     1603.54     1461.76     28.71 o
   2   1   2      772.67      753.93     13.79 o
   3   1   2      730.19      850.40     11.98 o
   4   1   2     4237.82     4595.80     94.53 o
   5   1   2      145.01      129.69      1.74 o
   6   1   2       62.50       55.95      0.75 o
   7   1   2      770.30      846.29     11.18 o
   8   1   2       90.30       69.84      0.97 o
   9   1   2      637.48      580.73      6.60 o
  10   1   2        6.46        3.76      0.21 o
  11   1   2      199.04      187.57      2.75 o
  12   1   2       79.77       79.35      0.91 o
  13   1   2      414.52      391.19      6.17 o
  14   1   2       58.66       51.78      1.33 o
  15   1   2       80.40       72.87      1.16 o
  16   1   2       13.59       15.97      0.51 o
  17   1   2        0.83        1.60      0.73 o
 -18   2   2       13.59       13.22      0.72 o
 -17   2   2      205.22      202.62      3.54 o
 -16   2   2      121.87      115.91      2.11 o
 -15   2   2      302.92      295.77      6.27 o
 -14   2   2      639.56      626.10     12.65 o
 -13   2   2       83.17       78.79      1.84 o
 -12   2   2        4.14        4.63      0.66 o
 -11   2   2       28.87       19.57      0.78 o
 -10   2   2      447.29      457.42      7.28 o
  -9   2   2      194.70      186.59      3.28 o
  -8   2   2     1737.96     1873.89     40.34 o
  -7   2   2      365.52      345.41     11.61 o
  -6   2   2      703.63      809.24     20.75 o
  -5   2   2     2878.03     3239.47     79.73 o
  -4   2   2     1257.64     1331.90     64.85 o
  -3   2   2       72.31      120.12      1.52 o
  -2   2   2      232.72      313.49      4.47 o
  -1   2   2     2304.32     2335.82     50.99 o
   0   2   2      416.48      480.75      6.65 o
   1   2   2     1097.74     1116.26     29.40 o
   2   2   2     1349.29     1443.08     27.06 o
   3   2   2    12648.18    11554.18    501.92 o
   4   2   2     2954.63     3227.44     65.13 o
   5   2   2     1422.80     1609.18     25.81 o
   6   2   2      631.98      565.27      7.63 o
   7   2   2      346.13      368.70      6.89 o
   8   2   2       55.89       51.29      1.82 o
   9   2   2     1188.56     1236.60     44.08 o
  10   2   2       93.88       94.47      1.30 o
  11   2   2      457.28      432.37      5.36 o
  12   2   2       87.42       87.80      1.74 o
  13   2   2      197.51      202.36      2.22 o
  14   2   2        0.18        0.66      0.16 o
  15   2   2        2.37        3.38      0.48 o
  16   2   2       24.33       26.47      0.70 o
  17   2   2       77.36       81.36      2.21 o
 -18   3   2       92.29       95.34      2.73 o
 -17   3   2      163.31      156.82      3.52 o
 -16   3   2      169.05      168.08      3.31 o
 -15   3   2      225.72      221.16      4.67 o
 -14   3   2       65.07       65.73      1.18 o
 -13   3   2      495.83      476.50      8.10 o
 -12   3   2      976.56      966.70     23.11 o
 -11   3   2        7.28        6.75      1.41 o
 -10   3   2      100.48       82.14      1.13 o
  -9   3   2      525.42      558.37     10.20 o
  -8   3   2      120.38      107.71      1.28 o
  -7   3   2     1144.53     1240.09     23.07 o
  -6   3   2     1689.16     1779.08     36.92 o
  -5   3   2      546.58      532.19      9.29 o
  -4   3   2     2435.91     2606.07     71.30 o
  -3   3   2       68.80       77.36      1.01 o
  -2   3   2      108.05      113.45      5.12 o
  -1   3   2     1987.49     1997.95     42.53 o
   0   3   2      996.17     1009.05     17.73 o
   1   3   2       49.97       53.54      0.97 o
   2   3   2       34.69       22.51      0.43 o
   3   3   2     4027.44     4328.19    107.42 o
   4   3   2     1373.73     1527.72     27.28 o
   5   3   2       11.39       21.10      1.40 o
   6   3   2      149.88      155.03      3.25 o
   7   3   2     2181.13     2207.58    131.95 o
   8   3   2      250.15      236.98      4.96 o
   9   3   2      362.21      360.04      4.49 o
  10   3   2     1070.26     1105.99     18.37 o
  11   3   2      495.96      543.07      8.78 o
  12   3   2       22.80       20.52      0.84 o
  13   3   2      104.26      117.65      1.61 o
  14   3   2      147.42      145.84      2.33 o
  15   3   2      242.23      233.21      8.99 o
  16   3   2       87.30       79.24      1.64 o
  17   3   2       27.54       31.42      0.95 o
 -18   4   2       82.24       78.75      1.63 o
 -17   4   2       67.12       68.14      1.93 o
 -16   4   2       26.75       28.14      0.75 o
 -15   4   2        7.05        7.05      0.45 o
 -14   4   2       10.87       12.62      0.65 o
 -13   4   2        0.01        0.32      0.34 o
 -12   4   2        4.02        4.08      0.33 o
 -11   4   2       58.23       52.78      1.00 o
 -10   4   2       37.57       33.42      0.90 o
  -9   4   2      513.62      492.50      7.85 o
  -8   4   2       82.56       79.07      1.66 o
  -7   4   2       52.41       40.44      0.83 o
  -6   4   2       30.46       30.21      0.87 o
  -5   4   2     1502.65     1813.46     39.73 o
  -4   4   2      733.14      813.55     14.82 o
  -3   4   2      869.72     1022.65     19.02 o
  -2   4   2      705.82      800.26     13.80 o
  -1   4   2       38.85       32.22      0.76 o
   0   4   2        0.02        1.03      0.41 o
   1   4   2      175.30      189.61      2.85 o
   2   4   2      373.46      340.82      5.17 o
   3   4   2       79.98       75.08      1.13 o
   4   4   2      214.15      252.08      3.25 o
   5   4   2      333.84      368.98      4.80 o
   6   4   2      220.56      248.87      4.45 o
   7   4   2       71.67       69.84      0.86 o
   8   4   2       43.62       46.21      0.84 o
   9   4   2        6.34        7.04      0.39 o
  10   4   2        8.16       10.00      0.37 o
  11   4   2      146.80      130.93      1.59 o
  12   4   2      127.38      117.28      1.59 o
  13   4   2       44.70       45.79      1.03 o
  14   4   2        0.54        1.60      0.31 o
  15   4   2       68.07       60.06      1.30 o
  16   4   2        0.64        0.41      0.37 o
 -17   5   2       81.00       81.48      1.61 o
 -16   5   2      125.99      124.53      2.04 o
 -15   5   2      166.79      168.31      3.23 o
 -14   5   2       27.07       28.61      0.94 o
 -13   5   2        0.80        1.74      0.35 o
 -12   5   2      293.34      307.58      5.84 o
 -11   5   2       73.84       73.58      1.97 o
 -10   5   2      777.00      775.81     14.00 o
  -9   5   2      354.71      330.29      7.30 o
  -8   5   2      178.44      158.62      2.57 o
  -7   5   2      312.49      275.82      5.04 o
  -6   5   2      176.49      166.17      2.81 o
  -5   5   2      986.91     1052.43     23.77 o
  -4   5   2     2915.43     3137.75     83.04 o
  -3   5   2       84.81       77.72      1.66 o
  -2   5   2      498.54      503.53      8.21 o
  -1   5   2      315.04      279.44      4.54 o
   0   5   2      214.57      204.92      3.33 o
   1   5   2       22.11       23.68      0.97 o
   2   5   2      690.27      690.20     12.10 o
   3   5   2      149.58      149.66      2.44 o
   4   5   2      327.40      341.48      4.51 o
   5   5   2       39.71       38.23      0.76 o
   6   5   2      105.75       93.56      1.31 o
   7   5   2      870.08      996.66     16.66 o
   8   5   2      321.39      332.50      4.55 o
   9   5   2        2.53        1.99      0.39 o
  10   5   2      171.93      161.19      3.34 o
  11   5   2       76.92       80.58      1.10 o
  12   5   2       44.36       44.13      2.16 o
  13   5   2      188.54      189.97      2.58 o
  14   5   2       99.08       94.49      1.67 o
  15   5   2       82.92       83.36      1.60 o
  16   5   2      108.34      114.48      2.02 o
 -16   6   2      161.52      166.73      3.43 o
 -15   6   2       70.03       66.36      1.63 o
 -14   6   2       96.39       92.75      1.97 o
 -13   6   2        7.05        7.11      0.59 o
 -12   6   2       32.84       32.66      0.85 o
 -11   6   2      797.05      787.36     14.97 o
 -10   6   2       56.70       58.43      1.20 o
  -9   6   2      461.52      459.80      7.95 o
  -8   6   2      400.62      415.46      9.50 o
  -7   6   2      172.42      173.35      3.18 o
  -6   6   2      420.70      413.87      7.18 o
  -5   6   2      797.61      818.29     15.40 o
  -4   6   2      161.10      164.84      2.91 o
  -3   6   2       74.10       70.68      1.67 o
  -2   6   2       20.60       14.99      0.75 o
  -1   6   2      106.39      111.10      2.05 o
   0   6   2      549.29      533.36      9.47 o
   1   6   2        2.62        1.36      0.53 o
   2   6   2      371.30      371.71      6.10 o
   3   6   2        7.19        7.22      0.59 o
   4   6   2      570.83      517.94      9.03 o
   5   6   2      340.70      334.33      4.94 o
   6   6   2      337.54      327.39      4.70 o
   7   6   2      452.84      462.26      6.88 o
   8   6   2        7.31        8.80      0.77 o
   9   6   2      606.76      572.89      8.89 o
  10   6   2        9.75       11.05      0.43 o
  11   6   2      456.17      437.34      7.65 o
  12   6   2       40.07       45.25      0.84 o
  13   6   2       61.59       52.10      0.94 o
  14   6   2      136.18      136.24      2.97 o
  15   6   2      147.86      145.77      3.72 o
 -15   7   2        4.26        3.90      0.71 o
 -14   7   2       78.32       77.45      2.03 o
 -13   7   2       11.82       11.47      0.62 o
 -12   7   2       52.42       48.47      2.19 o
 -11   7   2       27.02       26.65      0.81 o
 -10   7   2       36.34       38.87      0.95 o
  -9   7   2      178.35      185.94      3.30 o
  -8   7   2     1276.91     1352.05     46.68 o
  -7   7   2      134.16      131.87      3.40 o
  -6   7   2       54.81       52.79      1.71 o
  -5   7   2      134.69      128.85      3.31 o
  -4   7   2     1031.61      996.45     20.44 o
  -3   7   2       13.44       11.95      0.93 o
  -2   7   2       61.25       53.78      1.75 o
  -1   7   2      230.44      215.43      3.99 o
   0   7   2       40.50       36.15      1.35 o
   1   7   2      598.30      555.33     10.75 o
   2   7   2      777.62      754.50     14.64 o
   3   7   2       23.10       28.71      1.55 o
   4   7   2      168.72      184.18      3.53 o
   5   7   2     1701.51     1723.90     39.11 o
   6   7   2      497.75      488.69      7.68 o
   7   7   2       18.94       18.68      0.61 o
   8   7   2       13.52       11.12      0.56 o
   9   7   2       87.02       86.06      1.50 o
  10   7   2        1.37        0.48      0.34 o
  11   7   2       51.89       50.97      1.35 o
  12   7   2       62.83       64.39      1.42 o
  13   7   2       14.54       18.14      0.57 o
  14   7   2        0.27       -0.11      0.49 o
 -14   8   2       61.54       60.66      2.07 o
 -13   8   2        6.44        6.33      0.41 o
 -12   8   2      182.48      167.20      3.01 o
 -11   8   2       86.66       86.80      1.98 o
 -10   8   2      340.53      347.62      6.21 o
  -9   8   2      250.32      246.71      4.52 o
  -8   8   2     1032.92     1026.31     23.78 o
  -7   8   2        9.69        5.52      0.88 o
  -6   8   2      317.30      312.81      6.18 o
  -5   8   2      417.99      423.61      9.07 o
  -4   8   2       20.61       16.26      1.52 o
  -3   8   2      174.54      170.30      3.80 o
  -2   8   2      823.08      789.58     16.52 o
  -1   8   2       24.00       21.21      1.38 o
   0   8   2      495.77      462.08      9.68 o
   1   8   2       95.09       88.57      2.29 o
   2   8   2       12.07       13.85      1.03 o
   3   8   2      483.53      476.25      9.23 o
   4   8   2       10.62       10.75      0.94 o
   5   8   2      273.17      280.26      4.93 o
   6   8   2       54.04       55.85      1.36 o
   7   8   2        0.59        1.15      0.41 o
   8   8   2       33.52       36.47      0.88 o
   9   8   2       26.37       26.20      0.69 o
  10   8   2        2.33        2.40      0.37 o
  11   8   2      508.54      534.27     15.34 o
  12   8   2      144.61      145.44      2.97 o
  13   8   2       76.05       74.30      2.47 o
 -13   9   2        1.94        2.71      0.84 o
 -12   9   2        0.66        1.93      1.03 o
 -11   9   2        0.90        0.73      0.35 o
 -10   9   2        0.50        2.13      0.42 o
  -9   9   2        1.81        1.00      0.36 o
  -8   9   2       20.85       20.65      1.19 o
  -7   9   2       90.15       89.64      2.68 o
  -6   9   2        5.62        4.61      0.85 o
  -5   9   2      130.46      116.07      3.18 o
  -4   9   2       72.08       77.16      3.01 o
  -3   9   2        6.70       13.00      1.64 o
  -2   9   2       15.16        6.57      1.06 o
  -1   9   2      194.65      181.60      4.96 o
   0   9   2      198.12      177.90      4.21 o
   1   9   2      310.36      280.36      5.86 o
   2   9   2      387.24      388.78      7.44 o
   3   9   2      226.98      214.39      4.73 o
   4   9   2       27.49       30.05      1.38 o
   5   9   2      147.46      149.45      3.51 o
   6   9   2       22.86       24.21      0.99 o
   7   9   2        6.48        8.68      0.69 o
   8   9   2        6.24        5.09      0.62 o
   9   9   2        0.60        0.83      0.62 o
  10   9   2       51.48       51.58      1.18 o
  11   9   2       19.85       21.54      0.76 o
 -11  10   2       18.13       15.73      1.08 o
 -10  10   2       19.53       19.04      1.10 o
  -9  10   2       37.74       46.03      1.83 o
  -8  10   2      157.25      159.19      3.70 o
  -7  10   2       23.55       26.95      1.73 o
  -6  10   2       15.00       15.37      1.13 o
  -5  10   2       14.68       16.47      1.19 o
  -4  10   2      116.33       98.90      2.89 o
  -3  10   2       38.24       35.44      1.64 o
  -2  10   2       52.36       48.57      1.85 o
  -1  10   2       89.36       76.18      2.32 o
   0  10   2       63.54       66.43      2.10 o
   1  10   2        0.03        0.58      0.80 o
   2  10   2       22.38       23.98      1.32 o
   3  10   2       66.24       69.98      2.07 o
   4  10   2      126.05      126.80      2.91 o
   5  10   2       98.67      105.34      2.68 o
   6  10   2       18.11       18.70      1.03 o
   7  10   2        6.29        5.78      0.75 o
   8  10   2       20.35       22.29      1.41 o
   9  10   2      158.00      171.67      3.09 o
  -8  11   2       14.51       15.56      1.30 o
  -7  11   2       63.67       70.73      2.90 o
  -6  11   2       28.08       27.55      1.57 o
  -5  11   2        5.96        7.42      1.06 o
  -4  11   2      130.81      123.59      3.40 o
  -3  11   2       11.50       10.43      1.12 o
  -2  11   2      124.50      122.78      3.11 o
  -1  11   2      158.10      142.31      3.80 o
   0  11   2      154.39      156.67      3.70 o
   1  11   2       62.20       60.94      2.15 o
   2  11   2      184.05      193.11      4.70 o
   3  11   2        0.03        2.35      1.91 o
   4  11   2      360.10      384.12      8.20 o
   5  11   2      140.30      132.78      3.28 o
   6  11   2       14.43       17.23      1.02 o
   7  11   2       27.05       21.60      1.15 o
  -4  12   2       31.19       35.03      1.80 o
  -3  12   2        2.07        1.97      0.96 o
  -2  12   2        0.71        1.66      0.81 o
  -1  12   2       29.03       33.07      2.08 o
   0  12   2        1.34        2.61      0.99 o
   1  12   2       19.58       25.85      1.95 o
   2  12   2       50.87       55.32      2.30 o
 -19   1   3        0.52        0.64      0.55 o
 -18   1   3      250.47      248.30      5.43 o
 -17   1   3       93.19       95.69      1.74 o
 -16   1   3      648.75      638.86     11.52 o
 -15   1   3      395.33      387.13      7.09 o
 -14   1   3       27.78       30.27      0.68 o
 -13   1   3      162.96      150.31      2.62 o
 -12   1   3     1575.04     1808.03     46.17 o
 -11   1   3       18.73       15.28      0.74 o
 -10   1   3      619.48      640.36     12.27 o
  -9   1   3      317.27      324.59      5.34 o
  -8   1   3      299.11      323.94      5.05 o
  -7   1   3       12.35        5.70      1.30 o
  -6   1   3     1633.25     1837.10     44.35 o
  -5   1   3      521.81      500.26      8.10 o
  -4   1   3        0.14        2.49      0.76 o
  -3   1   3      175.54      201.58      6.02 o
  -2   1   3       28.49       26.51      0.28 o
  -1   1   3      465.51      345.66      4.23 o
   0   1   3     2176.28     2008.44     33.74 o
   1   1   3        3.04        1.23      0.09 o
   2   1   3      997.30      998.87     11.58 o
   3   1   3        7.28        5.58      0.18 o
   4   1   3      442.58      422.44      9.09 o
   5   1   3      996.29     1117.71     17.83 o
   6   1   3       74.60       62.88      0.87 o
   7   1   3     1773.51     1926.06     42.22 o
   8   1   3     2855.84     3232.84     75.31 o
   9   1   3      971.50     1009.73     14.82 o
  10   1   3     1401.95     1519.09     23.28 o
  11   1   3       49.15       49.27      0.77 o
  12   1   3      284.40      281.97      5.20 o
  13   1   3      807.20      816.80     11.62 o
  14   1   3       53.55       58.57      1.40 o
  15   1   3      279.43      288.17      7.64 o
  16   1   3       34.71       40.00      1.65 o
 -18   2   3      254.29      252.10      5.26 o
 -17   2   3        3.80        3.26      0.36 o
 -16   2   3      103.69      101.32      1.71 o
 -15   2   3        0.83        1.59      0.39 o
 -14   2   3        2.71        3.25      0.46 o
 -13   2   3       43.22       45.40      2.04 o
 -12   2   3      411.04      377.95      6.86 o
 -11   2   3      129.44      113.32      2.27 o
 -10   2   3        8.57       12.23      0.63 o
  -9   2   3       81.84       72.84      1.32 o
  -8   2   3     1521.19     1657.60     40.28 o
  -7   2   3        9.06        8.94      0.47 o
  -6   2   3      855.80      897.61     17.54 o
  -5   2   3     2774.62     3052.75     74.38 o
  -4   2   3      171.36      165.75      5.15 o
  -3   2   3     1690.91     1781.48     35.97 o
  -2   2   3     3339.37     3254.54     79.97 o
  -1   2   3        0.06        1.19      0.15 o
   0   2   3     1916.92     1874.28     34.33 o
   1   2   3      360.81      425.63      5.78 o
   2   2   3      822.96      997.26     15.46 o
   3   2   3     1173.14     1207.76     19.64 o
   4   2   3     2251.30     2477.59     46.30 o
   5   2   3      423.41      487.73      8.22 o
   6   2   3        6.22       13.14      0.57 o
   7   2   3      281.06      270.33      3.59 o
   8   2   3        3.26        1.54      0.31 o
   9   2   3        1.29        2.72      0.16 o
  10   2   3      375.62      341.51      4.11 o
  11   2   3      107.26       94.78      0.89 o
  12   2   3       60.51       58.40      1.00 o
  13   2   3       29.68       27.79      0.56 o
  14   2   3      209.22      199.94      3.36 o
  15   2   3      213.08      213.07      5.72 o
  16   2   3       23.05       27.54      1.70 o
 -18   3   3       39.70       36.53      0.91 o
 -17   3   3        0.19        0.79      0.32 o
 -16   3   3       77.82       76.81      1.77 o
 -15   3   3      238.32      238.59      4.97 o
 -14   3   3        1.50        0.88      0.37 o
 -13   3   3        4.00        3.84      0.54 o
 -12   3   3      220.46      201.19      4.01 o
 -11   3   3      222.53      250.29      4.35 o
 -10   3   3      302.30      290.75      4.49 o
  -9   3   3       76.23       78.33      1.74 o
  -8   3   3      574.45      544.83     11.69 o
  -7   3   3      920.00     1150.83     24.75 o
  -6   3   3      581.72      642.67     21.69 o
  -5   3   3     1110.78     1196.46     25.95 o
  -4   3   3      137.49      141.95      2.82 o
  -3   3   3       63.71       51.43      1.46 o
  -2   3   3       29.09       40.00      1.24 o
  -1   3   3      305.87      382.51      7.14 o
   0   3   3       25.00       13.13      0.38 o
   1   3   3      729.64      790.05     11.56 o
   2   3   3     1451.87     1768.53     33.35 o
   3   3   3      461.04      561.67     13.56 o
   4   3   3      125.05      130.54      1.36 o
   5   3   3     1681.14     1798.19     33.70 o
   6   3   3      164.97      151.61      3.55 o
   7   3   3      710.51      740.27     13.04 o
   8   3   3      887.09      939.09     41.47 o
   9   3   3       84.89       89.26      1.10 o
  10   3   3       27.38       46.07      0.66 o
  11   3   3       69.28       64.56      1.15 o
  12   3   3       43.62       42.44      0.64 o
  13   3   3      274.10      260.67      3.53 o
  14   3   3       26.28       23.48      0.58 o
  15   3   3        4.28        4.07      1.19 o
  16   3   3      243.98      255.87      9.39 o
 -18   4   3        7.38        6.56      0.41 o
 -17   4   3       57.64       57.79      2.22 o
 -16   4   3      330.81      327.62      6.07 o
 -15   4   3        0.62        1.61      0.46 o
 -14   4   3      177.65      172.53      3.48 o
 -13   4   3      213.83      213.76      3.74 o
 -12   4   3        0.17        1.08      0.61 o
 -11   4   3      426.41      428.13      6.14 o
 -10   4   3      639.97      656.57     14.85 o
  -9   4   3      453.93      458.23      7.76 o
  -8   4   3     1901.07     2115.17     49.08 o
  -7   4   3      186.18      195.22      3.41 o
  -6   4   3      551.50      568.79     10.73 o
  -5   4   3     1736.63     1904.59     49.93 o
  -4   4   3      246.29      246.33      4.61 o
  -3   4   3     1134.66     1286.86     25.11 o
  -2   4   3       65.58       99.72      1.56 o
  -1   4   3     1201.35     1362.26     27.20 o
   0   4   3     1973.90     2045.33     46.11 o
   1   4   3        8.15        5.98      0.38 o
   2   4   3      159.85      185.64      2.23 o
   3   4   3     3948.62     4297.90    109.99 o
   4   4   3      413.96      383.23      4.89 o
   5   4   3      647.28      651.48      9.28 o
   6   4   3      240.66      241.23      2.81 o
   7   4   3      465.12      441.72      6.18 o
   8   4   3      296.81      241.35      5.43 o
   9   4   3      376.56      376.79      8.26 o
  10   4   3      111.13      111.65      1.33 o
  11   4   3        1.80        0.68      0.19 o
  12   4   3      181.85      170.15      3.10 o
  13   4   3       36.27       39.01      1.29 o
  14   4   3      215.98      225.44      3.52 o
  15   4   3      102.64      106.70      1.75 o
 -17   5   3        0.74        1.12      0.36 o
 -16   5   3        0.01        0.86      0.50 o
 -15   5   3       57.59       60.92      1.53 o
 -14   5   3      148.91      150.64      3.04 o
 -13   5   3       90.85       84.61      1.98 o
 -12   5   3       78.26       71.29      2.17 o
 -11   5   3        0.65        1.73      0.52 o
 -10   5   3       15.51       14.85      0.35 o
  -9   5   3      521.42      539.39     10.08 o
  -8   5   3        4.43        6.58      2.14 o
  -7   5   3      196.06      199.27      4.45 o
  -6   5   3       49.47       53.34      1.50 o
  -5   5   3        1.80        1.67      0.59 o
  -4   5   3     4415.42     5200.82    162.61 o
  -3   5   3        0.28        0.60      0.41 o
  -2   5   3       32.92       45.78      1.20 o
  -1   5   3       20.12       21.37      0.69 o
   0   5   3        2.05        3.06      0.50 o
   1   5   3      507.17      506.71      8.81 o
   2   5   3       92.33       76.34      1.42 o
   3   5   3       10.69       18.27      0.80 o
   4   5   3      136.60      132.68      1.77 o
   5   5   3       37.77       31.67      0.74 o
   6   5   3       18.95       22.42      0.60 o
   7   5   3      567.60      507.23      7.33 o
   8   5   3       17.46       17.02      0.49 o
   9   5   3       48.57       41.56      0.73 o
  10   5   3       29.16       22.10      0.60 o
  11   5   3       63.61       62.05      0.85 o
  12   5   3       11.80        9.85      1.00 o
  13   5   3      171.42      164.78      4.71 o
  14   5   3      149.76      155.20      4.47 o
  15   5   3       37.02       40.78      1.13 o
 -16   6   3       21.77       21.60      1.10 o
 -15   6   3      133.34      132.85      2.69 o
 -14   6   3       18.59       17.33      1.06 o
 -13   6   3        0.18        0.51      0.23 o
 -12   6   3       44.89       43.89      2.55 o
 -11   6   3      552.68      536.31      9.48 o
 -10   6   3      435.08      415.02      7.18 o
  -9   6   3      322.88      315.99      5.13 o
  -8   6   3      864.00      817.97     29.41 o
  -7   6   3       24.09       33.09      5.34 o
  -6   6   3       95.91       97.65      2.48 o
  -5   6   3      726.02      675.54     13.26 o
  -4   6   3      138.90      136.57      2.55 o
  -3   6   3       62.10       48.44      1.28 o
  -2   6   3      167.19      159.11      2.92 o
  -1   6   3        2.52        1.65      0.68 o
   0   6   3      175.52      171.30      2.92 o
   1   6   3      125.37      112.79      2.29 o
   2   6   3       63.98       59.95      1.42 o
   3   6   3     1412.02     1479.58     28.13 o
   4   6   3      513.27      493.70      7.57 o
   5   6   3      194.46      192.87      2.82 o
   6   6   3      179.09      155.95      2.09 o
   7   6   3      420.72      421.79      5.99 o
   8   6   3        0.10        1.56      0.28 o
   9   6   3       82.69       74.61      1.92 o
  10   6   3      105.73      106.53      2.07 o
  11   6   3      435.15      426.19      7.41 o
  12   6   3       11.66       15.82      0.93 o
  13   6   3        0.76        1.77      0.54 o
  14   6   3       91.78       95.38      2.61 o
 -15   7   3       19.42       21.41      1.36 o
 -14   7   3        0.67        0.82      0.65 o
 -13   7   3       14.85       14.53      1.11 o
 -12   7   3       55.63       51.72      1.92 o
 -11   7   3      150.84      161.91      2.72 o
 -10   7   3       35.36       37.75      0.89 o
  -9   7   3      201.48      208.22      5.32 o
  -8   7   3      435.59      449.58     10.32 o
  -7   7   3      975.17      951.86     23.33 o
  -6   7   3      223.49      214.00      4.47 o
  -5   7   3      172.37      173.00      3.90 o
  -4   7   3      820.21      857.47     17.76 o
  -3   7   3       67.87       67.24      1.80 o
  -2   7   3       94.23       97.32      2.44 o
  -1   7   3     1918.57     2051.84     50.27 o
   0   7   3     2325.58     2446.79     63.31 o
   1   7   3      237.95      252.73      4.97 o
   2   7   3      479.33      480.48      9.30 o
   3   7   3      245.28      240.57      4.57 o
   4   7   3        0.20        0.85      0.40 o
   5   7   3       10.91       10.40      0.93 o
   6   7   3       96.59       88.88      1.94 o
   7   7   3      165.47      169.27      2.42 o
   8   7   3        1.05        2.25      0.61 o
   9   7   3      120.50      114.76      1.56 o
  10   7   3      416.66      404.98     10.68 o
  11   7   3      219.09      237.28      4.16 o
  12   7   3      147.60      149.96      4.17 o
  13   7   3      120.35      121.37      3.13 o
 -14   8   3       71.90       73.12      2.41 o
 -13   8   3        5.17        8.59      3.76 o
 -12   8   3        0.78        0.57      0.33 o
 -11   8   3       67.85       64.95      1.32 o
 -10   8   3       68.89       65.54      1.87 o
  -9   8   3        4.02        3.22      0.98 o
  -8   8   3       26.44       28.42      1.68 o
  -7   8   3       84.54       75.18      2.14 o
  -6   8   3        5.50        5.59      0.94 o
  -5   8   3       87.80       85.84      2.29 o
  -4   8   3        2.51        2.07      0.71 o
  -3   8   3       74.65       71.72      2.29 o
  -2   8   3       12.74       13.91      1.19 o
  -1   8   3      140.84      130.59      2.90 o
   0   8   3       42.86       39.00      1.47 o
   1   8   3      213.66      213.25      4.35 o
   2   8   3      125.36      116.14      2.43 o
   3   8   3       89.86       93.27      2.23 o
   4   8   3       13.23       10.81      0.61 o
   5   8   3        3.65        5.86      1.27 o
   6   8   3      179.40      170.64      2.65 o
   7   8   3        2.84        2.55      0.39 o
   8   8   3        5.79        7.60      0.40 o
   9   8   3       51.04       44.48      0.96 o
  10   8   3       58.06       59.65      1.02 o
  11   8   3       49.16       54.34      2.23 o
  12   8   3       88.77       92.84      2.57 o
 -13   9   3        1.12        1.73      0.82 o
 -12   9   3       26.75       26.39      2.03 o
 -11   9   3       27.12       27.02      1.15 o
 -10   9   3      143.53      141.51      2.85 o
  -9   9   3        0.06        0.67      1.10 o
  -8   9   3        3.44        3.49      0.93 o
  -7   9   3      205.70      198.33      4.33 o
  -6   9   3       97.84       94.46      4.08 o
  -5   9   3      349.70      337.18      6.90 o
  -4   9   3      523.88      513.04     10.95 o
  -3   9   3      441.03      414.16      8.71 o
  -2   9   3       50.09       48.95      1.78 o
  -1   9   3      402.02      392.94      7.70 o
   0   9   3      131.13      137.22      3.18 o
   1   9   3       49.80       52.76      2.44 o
   2   9   3      399.16      391.61      7.35 o
   3   9   3       68.06       68.81      2.02 o
   4   9   3      103.64       98.87      1.84 o
   5   9   3       39.50       43.54      1.07 o
   6   9   3      119.34      117.62      2.10 o
   7   9   3      472.21      492.84      8.11 o
   8   9   3        3.76        4.36      0.49 o
   9   9   3        6.01        6.47      0.42 o
  10   9   3       83.57       83.44      1.40 o
 -11  10   3      186.30      182.78      3.60 o
 -10  10   3       25.26       25.71      0.93 o
  -9  10   3       32.31       35.85      2.29 o
  -8  10   3       41.04       40.74      1.69 o
  -7  10   3       23.32       20.24      1.27 o
  -6  10   3       38.94       39.81      2.00 o
  -5  10   3       34.92       43.06      1.71 o
  -4  10   3       54.69       51.90      1.87 o
  -3  10   3       60.17       55.94      1.95 o
  -2  10   3      120.72      116.63      2.91 o
  -1  10   3        9.72       11.40      1.00 o
   0  10   3        9.88        8.50      0.92 o
   1  10   3       73.71       67.68      1.94 o
   2  10   3       45.06       44.79      1.63 o
   3  10   3      166.90      169.29      3.55 o
   4  10   3      114.55      108.31      2.54 o
   5  10   3       62.27       70.00      1.97 o
   6  10   3      216.71      215.47      3.75 o
   7  10   3        0.10        0.52      0.43 o
   8  10   3        2.59        2.90      0.52 o
  -8  11   3        0.62        1.28      0.79 o
  -7  11   3        7.82        9.72      1.09 o
  -6  11   3       16.76       15.63      1.46 o
  -5  11   3        4.79        5.39      1.00 o
  -4  11   3       26.65       27.14      1.48 o
  -3  11   3        3.14        2.78      0.79 o
  -2  11   3        7.99       10.08      1.05 o
  -1  11   3        5.41        7.39      1.28 o
   0  11   3       99.07      108.61      2.92 o
   1  11   3        0.28        0.62      0.65 o
   2  11   3        3.67        6.52      1.02 o
   3  11   3      269.98      279.81      5.89 o
   4  11   3        0.09        0.94      0.52 o
   5  11   3       41.97       45.29      1.40 o
 -19   0   4      101.94       97.86      3.54 o
 -18   0   4      206.93      222.84      7.98 o
 -17   0   4       22.08       29.83      2.05 o
 -16   0   4      120.60      116.15      4.41 o
 -15   0   4        3.36        2.42      0.53 o
 -14   0   4     1033.98     1100.25     28.84 o
 -13   0   4       15.38       21.34      3.17 o
 -12   0   4      202.75      194.67      7.75 o
 -11   0   4      883.89      856.59     34.48 o
 -10   0   4      114.34      106.83      3.73 o
  -9   0   4     3339.44     3526.05    160.99 o
  -8   0   4        1.33        4.19      0.60 o
  -7   0   4     4865.25     5532.28    194.61 o
  -6   0   4      439.64      416.66     15.34 o
  -5   0   4     9228.55     9535.72    392.88 o
  -4   0   4     1052.85     1271.36     26.93 o
  -3   0   4      664.41      718.89     10.85 o
  -2   0   4      145.03       87.56      1.41 o
  -1   0   4      224.90      232.39      3.10 o
   0   0   4     1872.03     2032.22     49.69 o
   1   0   4        9.36        3.58      0.20 o
   2   0   4      173.20      174.22      2.48 o
   3   0   4     2640.41     2727.13     63.87 o
   4   0   4     1021.81     1166.58     31.05 o
   5   0   4      469.37      471.63     10.99 o
   6   0   4     2715.63     2951.47    107.80 o
   7   0   4       22.87       18.20      1.24 o
   8   0   4      214.53      197.98      4.83 o
   9   0   4      223.51      211.86      6.47 o
  10   0   4      682.19      711.24     25.50 o
  11   0   4      568.05      544.58     19.22 o
  12   0   4      184.55      188.83      6.59 o
  13   0   4       62.74       71.66      5.43 o
  14   0   4      938.00      993.54     41.90 o
  15   0   4      511.43      525.05     20.16 o
 -18   1   4        3.28        3.82      0.80 o
 -17   1   4       13.44       13.49      0.93 o
 -16   1   4       16.83       16.17      0.41 o
 -15   1   4      226.83      223.12      3.68 o
 -14   1   4       23.86       22.15      2.42 o
 -13   1   4       89.50       87.43      1.66 o
 -12   1   4       25.08       21.88      0.47 o
 -11   1   4       44.34       39.85      1.74 o
 -10   1   4      349.80      382.19      6.89 o
  -9   1   4      235.46      224.67      3.89 o
  -8   1   4      486.87      520.46      9.28 o
  -7   1   4       84.98       87.02      1.56 o
  -6   1   4     2290.25     2569.32     60.48 o
  -5   1   4      661.54      750.10     11.90 o
  -4   1   4      909.07      970.88     14.49 o
  -3   1   4       64.09       47.68      0.69 o
  -2   1   4       62.42       69.07      0.82 o
  -1   1   4      117.26      121.22      2.39 o
   0   1   4        2.76        1.74      0.17 o
   1   1   4      527.65      567.09     13.95 o
   2   1   4       10.01        8.33      0.27 o
   3   1   4      334.31      362.73      5.45 o
   4   1   4       18.15       17.31      0.36 o
   5   1   4        0.12        3.88      0.12 o
   6   1   4     1073.21     1144.24     21.24 o
   7   1   4     1248.48     1308.21     25.74 o
   8   1   4      197.66      180.06      2.40 o
   9   1   4       54.39       54.53      1.32 o
  10   1   4       31.71       27.53      0.38 o
  11   1   4      219.60      199.31      3.89 o
  12   1   4      180.50      176.80      5.03 o
  13   1   4      127.86      134.62      3.66 o
  14   1   4      181.11      203.35      5.39 o
  15   1   4       49.42       54.49      2.16 o
 -18   2   4        7.34        7.45      0.99 o
 -17   2   4      200.30      190.72      4.12 o
 -16   2   4      196.53      188.25      3.28 o
 -15   2   4        0.63        0.14      0.20 o
 -14   2   4      124.95      123.79      3.33 o
 -13   2   4       54.52       54.14      1.36 o
 -12   2   4        0.03        3.63      2.10 o
 -11   2   4     1041.93     1139.39     27.01 o
 -10   2   4      606.55      602.29     11.64 o
  -9   2   4      475.55      448.29      7.96 o
  -8   2   4      109.94       95.99      1.64 o
  -7   2   4      119.23      121.27      3.62 o
  -6   2   4       40.31       45.65      1.45 o
  -5   2   4        7.11        3.11      0.42 o
  -4   2   4       28.50       24.12      0.42 o
  -3   2   4      720.08      838.28     12.15 o
  -2   2   4      766.64      856.43     11.43 o
  -1   2   4      284.96      295.50      3.34 o
   0   2   4      363.33      367.95      3.95 o
   1   2   4      253.86      249.77      5.69 o
   2   2   4      654.54      741.57     16.29 o
   3   2   4      210.20      174.58      1.49 o
   4   2   4       49.62       47.25      0.63 o
   5   2   4       92.31       80.10      1.18 o
   6   2   4     2284.93     2537.41     54.73 o
   7   2   4     1948.87     2149.10     44.84 o
   8   2   4       72.14       77.85      1.45 o
   9   2   4     1019.65     1102.81     21.62 o
  10   2   4       37.05       35.29      0.65 o
  11   2   4       30.02       31.00      0.65 o
  12   2   4       55.54       56.54      1.32 o
  13   2   4       38.30       34.97      1.56 o
  14   2   4       57.26       56.49      2.04 o
  15   2   4       10.86        9.86      1.05 o
 -18   3   4      157.77      156.30      3.58 o
 -17   3   4       57.09       56.81      1.20 o
 -16   3   4       35.97       34.28      0.97 o
 -15   3   4      250.88      258.61      6.28 o
 -14   3   4        6.57        7.47      0.62 o
 -13   3   4       58.94       51.57      1.39 o
 -12   3   4      826.77      838.61     15.92 o
 -11   3   4      386.27      379.61      6.47 o
 -10   3   4        1.23        2.41      0.42 o
  -9   3   4      235.49      229.11      4.30 o
  -8   3   4      167.90      162.75      2.60 o
  -7   3   4      693.61      735.51     10.60 o
  -6   3   4      307.02      323.57      6.12 o
  -5   3   4       64.27       58.74      1.02 o
  -4   3   4      684.41      672.84     13.85 o
  -3   3   4       11.56        7.60      0.40 o
  -2   3   4      264.53      255.56      3.05 o
  -1   3   4     3950.78     3856.04    103.65 o
   0   3   4      846.34      850.92     19.04 o
   1   3   4     1799.79     1993.75     41.80 o
   2   3   4       30.03       16.68      0.50 o
   3   3   4      130.25      120.22      1.51 o
   4   3   4      538.81      507.03     17.90 o
   5   3   4     1084.16     1062.83     86.85 o
   6   3   4        8.05        9.78      0.40 o
   7   3   4      489.75      420.81      5.79 o
   8   3   4      150.31      161.51      2.99 o
   9   3   4      393.98      351.20      5.50 o
  10   3   4      247.01      276.36      4.50 o
  11   3   4      617.52      626.37     11.30 o
  12   3   4       18.60       21.85      0.49 o
  13   3   4      174.64      158.44      2.24 o
  14   3   4       26.06       31.49      1.20 o
  15   3   4       11.22        8.54      6.14 o
 -17   4   4        1.19        1.14      0.40 o
 -16   4   4        6.86        7.58      0.71 o
 -15   4   4        4.34        4.41      0.71 o
 -14   4   4      133.57      125.49      2.58 o
 -13   4   4       27.28       23.36      1.13 o
 -12   4   4       10.24       13.14      1.86 o
 -11   4   4       50.03       50.67      1.33 o
 -10   4   4      168.58      156.44      2.88 o
  -9   4   4      218.54      209.54      3.27 o
  -8   4   4        4.07        8.84      0.24 o
  -7   4   4       70.35       64.41      1.49 o
  -6   4   4      657.86      718.92     14.96 o
  -5   4   4      343.47      394.63      7.14 o
  -4   4   4       43.64       48.74      1.14 o
  -3   4   4      521.41      577.80     10.88 o
  -2   4   4      392.54      414.27      7.36 o
  -1   4   4      169.87      186.62      3.20 o
   0   4   4      777.30      817.60     14.28 o
   1   4   4      458.61      442.44      6.78 o
   2   4   4      293.09      297.07      3.91 o
   3   4   4       23.02       31.05      0.47 o
   4   4   4        2.67        3.86      0.19 o
   5   4   4        1.93        2.19      0.13 o
   6   4   4       69.65       64.48      1.49 o
   7   4   4       59.41       57.36      2.29 o
   8   4   4      112.39       92.21      1.72 o
   9   4   4      453.13      442.51     12.34 o
  10   4   4      211.22      188.83      3.80 o
  11   4   4       32.18       28.35      1.17 o
  12   4   4       25.33       20.17      0.83 o
  13   4   4       33.86       32.99      0.73 o
  14   4   4       34.51       43.08      1.78 o
 -17   5   4        2.11        1.64      0.56 o
 -16   5   4        0.22        3.50      1.66 o
 -15   5   4       27.39       30.97      1.52 o
 -14   5   4      327.78      331.95      6.38 o
 -13   5   4       25.57       25.14      1.50 o
 -12   5   4      418.26      411.11      7.32 o
 -11   5   4       11.11       13.14      0.73 o
 -10   5   4        2.82        3.32      0.83 o
  -9   5   4       69.84       64.20      1.27 o
  -8   5   4       71.09       70.17      1.86 o
  -7   5   4      214.89      218.21      5.06 o
  -6   5   4      177.09      171.41      3.74 o
  -5   5   4      816.70      848.26     19.29 o
  -4   5   4     1283.30     1422.65     38.28 o
  -3   5   4      293.06      279.38      5.64 o
  -2   5   4        0.04        1.98      0.92 o
  -1   5   4     2695.33     2951.45     76.75 o
   0   5   4      675.15      680.67     11.91 o
   1   5   4     1666.54     1815.52     36.06 o
   2   5   4      719.40      719.83     11.13 o
   3   5   4      127.03      142.00      2.53 o
   4   5   4       26.77       30.80      0.58 o
   5   5   4      196.05      207.07      2.68 o
   6   5   4        1.94        0.46      0.18 o
   7   5   4      333.48      324.96      3.85 o
   8   5   4       40.25       47.46      0.90 o
   9   5   4       99.24       83.22      2.32 o
  10   5   4       48.56       57.33      3.64 o
  11   5   4      149.33      149.26      4.33 o
  12   5   4       19.89       18.07      2.49 o
  13   5   4      286.64      294.17      6.18 o
  14   5   4        0.01        1.08      0.97 o
 -16   6   4       18.81       21.89      1.13 o
 -15   6   4      171.28      171.37      3.54 o
 -14   6   4       19.65       20.46      1.24 o
 -13   6   4      149.17      153.55      3.34 o
 -12   6   4       11.62       11.87      1.11 o
 -11   6   4        0.05        0.48      0.70 o
 -10   6   4       23.16       23.43      0.73 o
  -9   6   4       24.31       23.80      1.27 o
  -8   6   4      287.49      280.37      8.50 o
  -7   6   4      119.40      130.30      3.03 o
  -6   6   4       68.84       73.97      2.33 o
  -5   6   4      189.87      191.31      4.13 o
  -4   6   4       24.94       20.14      1.33 o
  -3   6   4      401.06      409.76      7.54 o
  -2   6   4     1036.55     1087.85     22.10 o
  -1   6   4      184.62      190.66      3.39 o
   0   6   4      156.59      166.50      2.98 o
   1   6   4      757.29      686.58     26.62 o
   2   6   4       71.25       64.75      1.31 o
   3   6   4     1882.37     2062.45     43.85 o
   4   6   4        5.84        5.23      0.45 o
   5   6   4        0.05        0.25      0.19 o
   6   6   4      160.85      134.97      1.71 o
   7   6   4      341.64      322.10      3.92 o
   8   6   4      241.74      211.60      3.12 o
   9   6   4       14.33       18.52      0.32 o
  10   6   4       47.78       46.00      1.97 o
  11   6   4        1.34        3.24      0.44 o
  12   6   4       18.63       16.64      0.93 o
  13   6   4       22.79       19.98      1.39 o
 -15   7   4       21.83       21.15      1.34 o
 -14   7   4        1.57        3.43      0.73 o
 -13   7   4      188.22      190.78      5.07 o
 -12   7   4       91.39       92.53      3.29 o
 -11   7   4       91.87       89.93      1.56 o
 -10   7   4       46.31       48.15      1.15 o
  -9   7   4        3.26        4.25      1.10 o
  -8   7   4       54.74       61.70      2.11 o
  -7   7   4      182.23      171.11      4.55 o
  -6   7   4      129.42      114.26      3.56 o
  -5   7   4       13.47       12.30      1.26 o
  -4   7   4      514.12      504.73      9.51 o
  -3   7   4       36.45       36.47      1.40 o
  -2   7   4      150.07      153.70      3.34 o
  -1   7   4      762.50      743.59     15.41 o
   0   7   4     1777.25     1892.11     46.77 o
   1   7   4     1055.55     1066.34     22.92 o
   2   7   4      520.09      494.98      7.89 o
   3   7   4        5.20        5.84      0.63 o
   4   7   4      292.91      282.56      4.20 o
   5   7   4        7.37       10.43      0.45 o
   6   7   4      249.51      231.47      3.20 o
   7   7   4       11.80       12.82      0.42 o
   8   7   4        1.41        2.23      0.23 o
   9   7   4      185.48      189.74      2.42 o
  10   7   4        5.95        8.64      0.80 o
  11   7   4        1.88        1.85      0.52 o
  12   7   4       18.12       17.97      1.08 o
 -14   8   4        0.73        2.11      1.10 o
 -13   8   4       91.88       94.89      3.05 o
 -12   8   4        6.24        7.63      1.25 o
 -11   8   4      332.18      321.39      5.99 o
 -10   8   4       51.23       45.80      1.05 o
  -9   8   4      102.44      106.09      3.25 o
  -8   8   4      441.00      419.24     10.49 o
  -7   8   4        0.71        1.33      0.80 o
  -6   8   4       86.32       87.58      2.86 o
  -5   8   4      516.72      506.68     10.36 o
  -4   8   4      683.73      671.18     13.64 o
  -3   8   4      165.99      167.33      4.24 o
  -2   8   4      374.65      369.78      7.16 o
  -1   8   4      103.49      103.05      2.41 o
   0   8   4       84.96       86.00      2.34 o
   1   8   4      101.79      102.53      2.39 o
   2   8   4      120.27      120.37      2.41 o
   3   8   4      371.69      370.76      6.09 o
   4   8   4      105.79       99.36      1.70 o
   5   8   4       75.42       78.76      1.73 o
   6   8   4       34.70       33.84      0.92 o
   7   8   4       69.98       70.70      1.20 o
   8   8   4       78.38       79.19      1.42 o
   9   8   4      317.07      325.15      5.90 o
  10   8   4       22.99       25.13      1.34 o
  11   8   4      281.71      297.35     11.93 o
 -12   9   4       26.43       25.46      1.88 o
 -11   9   4        8.04        8.77      1.29 o
 -10   9   4      174.55      179.60      5.76 o
  -9   9   4      122.76      124.51      3.83 o
  -8   9   4       12.53       12.24      1.44 o
  -7   9   4       92.21       88.63      3.03 o
  -6   9   4        7.51        6.28      1.13 o
  -5   9   4        4.16        3.11      0.89 o
  -4   9   4        0.92        1.60      0.70 o
  -3   9   4      160.33      154.03      3.58 o
  -2   9   4       38.04       34.98      1.42 o
  -1   9   4       64.20       61.22      2.20 o
   0   9   4       48.48       45.36      1.49 o
   1   9   4       24.50       23.54      1.08 o
   2   9   4       85.85       84.56      2.29 o
   3   9   4        6.66        6.07      0.64 o
   4   9   4        3.07        2.00      0.41 o
   5   9   4        2.26        3.08      0.43 o
   6   9   4        8.02        8.10      0.54 o
   7   9   4       13.21       14.43      0.61 o
   8   9   4      192.77      197.03      3.02 o
   9   9   4        0.23        0.25      0.52 o
 -10  10   4       11.25       11.34      1.44 o
  -9  10   4       19.52       19.27      1.68 o
  -8  10   4       12.15       11.12      1.40 o
  -7  10   4       17.17       12.83      2.08 o
  -6  10   4        2.59        3.70      0.83 o
  -5  10   4       86.14       81.34      2.38 o
  -4  10   4        1.45        2.01      0.72 o
  -3  10   4       47.04       45.71      1.72 o
  -2  10   4       22.27       24.29      1.28 o
  -1  10   4       52.35       53.20      2.03 o
   0  10   4       28.19       29.16      1.30 o
   1  10   4      154.96      155.89      3.49 o
   2  10   4        3.24        2.33      0.60 o
   3  10   4      162.53      164.32      3.47 o
   4  10   4        8.97       10.88      0.88 o
   5  10   4        4.35        4.13      0.56 o
   6  10   4      174.52      187.23      3.29 o
   7  10   4       26.60       26.57      1.00 o
  -7  11   4       86.46       89.76      5.47 o
  -6  11   4       62.31       63.98      2.27 o
  -5  11   4       47.51       47.97      2.17 o
  -4  11   4       15.08       11.44      1.13 o
  -3  11   4       14.33       15.38      1.35 o
  -2  11   4       16.19       14.03      1.37 o
  -1  11   4      201.42      209.88      5.04 o
   0  11   4       87.50       88.04      2.68 o
   1  11   4       55.74       64.77      2.31 o
   2  11   4      119.94      124.36      3.45 o
   3  11   4        4.96        8.82      0.74 o
   4  11   4        0.81        1.21      0.60 o
 -18   1   5       85.19       78.64      2.82 o
 -17   1   5        2.02        3.14      0.79 o
 -16   1   5        2.92        3.19      0.79 o
 -15   1   5      419.29      403.86     11.24 o
 -14   1   5      186.54      177.64      2.92 o
 -13   1   5     1073.73     1171.25     27.55 o
 -12   1   5      624.28      656.29     22.12 o
 -11   1   5       69.79       68.64      1.57 o
 -10   1   5       57.03       42.86      1.16 o
  -9   1   5     2876.54     3300.95     88.20 o
  -8   1   5      345.39      357.14      8.18 o
  -7   1   5      794.47      860.14     14.79 o
  -6   1   5      101.24       97.16      1.27 o
  -5   1   5       66.11       74.45      1.83 o
  -4   1   5        5.99       12.77      0.65 o
  -3   1   5       35.75       21.02      0.28 o
  -2   1   5       24.02       22.10      0.74 o
  -1   1   5      415.29      384.57      8.75 o
   0   1   5        3.52        3.79      0.18 o
   1   1   5       19.00       18.24      0.25 o
   2   1   5        0.23        1.16      0.15 o
   3   1   5       45.39       43.25      0.64 o
   4   1   5       28.39       32.08      0.58 o
   5   1   5     1044.77     1134.17     18.95 o
   6   1   5       47.84       45.69      3.03 o
   7   1   5     1868.43     2008.02     54.81 o
   8   1   5       24.14       25.06      1.17 o
   9   1   5      223.74      233.74      4.90 o
  10   1   5      576.85      585.27     12.44 o
  11   1   5     1519.10     1600.60     54.48 o
  12   1   5       77.82       73.04      2.76 o
  13   1   5      525.44      558.34     15.31 o
  14   1   5      261.67      251.89      6.78 o
 -18   2   5        8.84       12.61      1.60 o
 -17   2   5        3.84        3.72      0.77 o
 -16   2   5      109.85      106.88      2.60 o
 -15   2   5        1.63        0.85      0.28 o
 -14   2   5       29.36       27.65      0.78 o
 -13   2   5        5.89        5.21      0.83 o
 -12   2   5       11.15       11.33      0.83 o
 -11   2   5      133.49      125.86      3.94 o
 -10   2   5       49.63       48.98      1.34 o
  -9   2   5      101.97       90.86      2.90 o
  -8   2   5      593.56      626.94     12.11 o
  -7   2   5       65.87       61.60      2.43 o
  -6   2   5      474.58      518.25     12.79 o
  -5   2   5     2411.31     2693.21     58.58 o
  -4   2   5     1934.35     2220.05     44.90 o
  -3   2   5      386.72      417.36      6.52 o
  -2   2   5       15.86       19.51      0.52 o
  -1   2   5      248.33      203.21      3.64 o
   0   2   5       50.31       70.23      1.47 o
   1   2   5     2496.02     2589.59     55.00 o
   2   2   5       92.54       94.22      1.84 o
   3   2   5      328.56      314.16      3.94 o
   4   2   5       71.33       61.00      0.77 o
   5   2   5       71.38       55.99      0.78 o
   6   2   5      440.05      424.74      5.54 o
   7   2   5        0.79        2.66      0.34 o
   8   2   5       47.44       40.98      0.69 o
   9   2   5      173.27      176.65      2.78 o
  10   2   5        0.01        0.46      0.29 o
  11   2   5       62.35       60.23      2.44 o
  12   2   5      163.67      161.08      3.54 o
  13   2   5       36.63       35.54      1.77 o
  14   2   5      153.09      153.94      4.30 o
 -18   3   5        5.34        3.14      0.77 o
 -17   3   5        6.72        4.56      1.02 o
 -16   3   5        3.36        4.04      0.63 o
 -15   3   5       14.94       15.48      1.13 o
 -14   3   5      298.29      299.90      5.99 o
 -13   3   5      152.76      128.23      2.63 o
 -12   3   5      166.96      156.00      4.14 o
 -11   3   5        0.08        0.24      0.34 o
 -10   3   5        0.07        1.29      0.39 o
  -9   3   5       98.54       85.24      2.45 o
  -8   3   5       49.01       47.80      1.31 o
  -7   3   5      110.29       99.38      1.99 o
  -6   3   5       15.33       11.84      0.71 o
  -5   3   5      260.61      252.98      3.41 o
  -4   3   5        1.24        1.04      0.48 o
  -3   3   5       27.59       20.93      0.39 o
  -2   3   5        6.90        5.29      0.54 o
  -1   3   5      443.54      479.44      5.92 o
   0   3   5      478.00      488.20      5.87 o
   1   3   5      166.87      162.96      2.40 o
   2   3   5       60.86       46.02      0.55 o
   3   3   5      211.16      204.43      2.37 o
   4   3   5       64.35       56.99      1.97 o
   5   3   5       34.05       38.75      0.78 o
   6   3   5       79.35       95.93      2.54 o
   7   3   5       13.51       23.58      0.54 o
   8   3   5        0.51        0.41      0.20 o
   9   3   5      166.26      158.56      2.57 o
  10   3   5      204.60      187.94      2.92 o
  11   3   5      207.91      198.94      4.09 o
  12   3   5       31.18       30.05      1.22 o
  13   3   5       32.56       37.41      1.56 o
  14   3   5        3.63        1.64      0.70 o
 -17   4   5       34.08       35.50      2.12 o
 -16   4   5      160.59      169.16      4.08 o
 -15   4   5       60.50       56.97      1.78 o
 -14   4   5       10.53       12.74      0.89 o
 -13   4   5      176.13      176.47      4.02 o
 -12   4   5       18.99       19.27      0.94 o
 -11   4   5      116.96      119.29      2.90 o
 -10   4   5        4.86        3.25      0.46 o
  -9   4   5        1.38        1.71      0.55 o
  -8   4   5      479.24      482.70     11.67 o
  -7   4   5      708.35      737.95     11.28 o
  -6   4   5       84.47       78.38      2.06 o
  -5   4   5      240.16      226.08      5.23 o
  -4   4   5       74.08       51.57      0.95 o
  -3   4   5     1466.91     1555.96     29.41 o
  -2   4   5     1005.19     1045.09     17.45 o
  -1   4   5      348.67      337.92      5.54 o
   0   4   5      227.80      230.19      2.95 o
   1   4   5      914.32      952.80     15.63 o
   2   4   5      333.85      341.22      4.87 o
   3   4   5     1343.22     1428.91     26.46 o
   4   4   5      981.40      947.36     15.23 o
   5   4   5      182.61      154.26      3.87 o
   6   4   5      781.86      747.72     15.48 o
   7   4   5      318.80      349.28      5.47 o
   8   4   5       44.22       38.01      0.77 o
   9   4   5      497.64      496.57      8.80 o
  10   4   5       74.01       70.74      1.50 o
  11   4   5       14.49       15.76      0.63 o
  12   4   5        0.62        4.30      2.19 o
  13   4   5       43.87       45.71      1.99 o
 -16   5   5       27.25       28.38      1.46 o
 -15   5   5      171.96      185.26      3.80 o
 -14   5   5       10.83       14.50      1.05 o
 -13   5   5       39.52       39.40      1.28 o
 -12   5   5       21.24       23.16      0.97 o
 -11   5   5        5.94        5.69      0.68 o
 -10   5   5      107.09       98.75      1.95 o
  -9   5   5       75.19       60.42      1.08 o
  -8   5   5      397.62      398.71      7.46 o
  -7   5   5      191.44      194.52      6.50 o
  -6   5   5        4.68        8.55      0.93 o
  -5   5   5      261.03      270.75      5.24 o
  -4   5   5        4.49        4.38      0.81 o
  -3   5   5       44.19       44.85      1.34 o
  -2   5   5       84.09       89.42      2.07 o
  -1   5   5      458.31      455.80      7.70 o
   0   5   5       92.62       90.75      1.47 o
   1   5   5      370.61      364.31      5.45 o
   2   5   5      994.17      989.88     16.95 o
   3   5   5      855.44      808.67     13.11 o
   4   5   5      137.12      125.58      1.86 o
   5   5   5      508.55      471.87      6.87 o
   6   5   5       20.80       16.67      0.57 o
   7   5   5       33.40       28.28      1.17 o
   8   5   5        5.94        6.90      0.56 o
   9   5   5       17.72       17.52      1.38 o
  10   5   5       52.34       50.66      1.59 o
  11   5   5        7.44        9.59      0.63 o
  12   5   5        9.17       11.60      0.67 o
  13   5   5       36.69       37.57      1.89 o
 -16   6   5        0.08        0.14      0.55 o
 -15   6   5       85.99       88.04      2.35 o
 -14   6   5        2.81        2.34      0.67 o
 -13   6   5       83.09       80.23      2.28 o
 -12   6   5       10.49        9.65      0.94 o
 -11   6   5      158.23      158.13      3.08 o
 -10   6   5       78.87       70.74      2.43 o
  -9   6   5        4.30        5.48      0.86 o
  -8   6   5      127.11      118.72      3.15 o
  -7   6   5        8.08        6.09      0.82 o
  -6   6   5        0.60        1.30      0.62 o
  -5   6   5      425.49      421.03      9.66 o
  -4   6   5     1392.95     1425.80     36.78 o
  -3   6   5       40.39       37.64      1.66 o
  -2   6   5       91.77       86.03      2.43 o
  -1   6   5        9.72        8.60      0.77 o
   0   6   5      774.90      789.56     15.29 o
   1   6   5       43.71       45.98      1.47 o
   2   6   5      279.73      284.68      5.87 o
   3   6   5        5.10        3.56      0.59 o
   4   6   5       60.94       68.36      1.30 o
   5   6   5      109.76      119.52      2.08 o
   6   6   5      619.20      597.11      9.35 o
   7   6   5      184.82      161.27      2.94 o
   8   6   5      214.60      209.81      3.63 o
   9   6   5      102.41      106.99      3.95 o
  10   6   5       21.99       20.75      1.92 o
  11   6   5       70.79       79.46      2.67 o
  12   6   5      135.32      134.70      2.93 o
 -14   7   5       58.11       65.71      2.08 o
 -13   7   5        0.01        0.88      0.74 o
 -12   7   5      365.15      382.30      7.68 o
 -11   7   5       17.06       19.38      1.43 o
 -10   7   5      103.66       99.05      1.70 o
  -9   7   5       28.05       24.85      1.44 o
  -8   7   5        1.06        5.96      3.82 o
  -7   7   5      126.48      132.54      3.38 o
  -6   7   5       44.02       47.71      1.86 o
  -5   7   5       11.60       12.46      1.14 o
  -4   7   5      104.85      100.69      3.04 o
  -3   7   5      688.64      681.00     16.95 o
  -2   7   5       24.80       27.91      2.27 o
  -1   7   5     2337.55     2531.78     80.33 o
   0   7   5      144.73      136.61      2.56 o
   1   7   5      163.85      170.09      2.99 o
   2   7   5       74.23       70.12      1.35 o
   3   7   5      587.49      550.18      8.46 o
   4   7   5        3.51        3.77      0.36 o
   5   7   5      295.99      291.40      3.77 o
   6   7   5       29.84       27.05      0.64 o
   7   7   5       54.35       53.97      1.05 o
   8   7   5      168.71      183.86      3.26 o
   9   7   5       58.56       56.60      1.48 o
  10   7   5      255.82      279.30      8.87 o
  11   7   5        0.49        1.86      1.02 o
 -13   8   5       31.73       32.35      1.62 o
 -12   8   5        2.87        2.53      1.26 o
 -11   8   5      273.56      273.49      8.98 o
 -10   8   5       14.02       18.18      1.87 o
  -9   8   5       11.04       11.77      1.27 o
  -8   8   5       33.09       31.21      1.71 o
  -7   8   5       13.89       13.01      1.72 o
  -6   8   5       27.13       26.30      1.79 o
  -5   8   5        0.67        0.88      0.77 o
  -4   8   5        9.87        9.86      1.36 o
  -3   8   5       43.16       43.55      2.04 o
  -2   8   5       40.86       38.83      1.90 o
  -1   8   5      139.06      137.12      2.92 o
   0   8   5       15.79       15.62      0.79 o
   1   8   5        8.06        9.41      0.62 o
   2   8   5       93.46       93.84      1.78 o
   3   8   5       73.66       75.50      1.43 o
   4   8   5       68.52       72.63      1.22 o
   5   8   5        2.06        2.71      0.30 o
   6   8   5        9.72        7.76      1.02 o
   7   8   5      100.55      103.66      2.60 o
   8   8   5       22.92       23.80      1.16 o
   9   8   5       59.78       72.87      1.78 o
 -11   9   5        2.19        1.76      1.42 o
 -10   9   5       10.43       12.48      1.67 o
  -9   9   5      128.91      138.04      4.25 o
  -8   9   5        5.94       10.05      1.30 o
  -7   9   5       14.82       12.74      1.47 o
  -6   9   5       64.88       63.14      2.53 o
  -5   9   5       81.14       82.49      3.01 o
  -4   9   5      243.94      229.91      6.41 o
  -3   9   5       38.26       36.84      1.92 o
  -2   9   5        1.75        2.90      1.16 o
  -1   9   5      568.57      564.40     11.10 o
   0   9   5      157.35      150.47      3.05 o
   1   9   5        1.31        0.86      0.54 o
   2   9   5      164.84      167.79      2.95 o
   3   9   5      194.99      196.98      3.18 o
   4   9   5       93.75      100.61      1.70 o
   5   9   5       26.08       25.76      0.68 o
   6   9   5        3.07        3.34      0.31 o
   7   9   5       51.82       47.86      1.92 o
  -9  10   5       63.81       61.63      2.89 o
  -8  10   5      128.66      132.89      4.40 o
  -7  10   5      117.72      115.10      3.95 o
  -6  10   5        1.27        1.59      1.01 o
  -5  10   5      157.84      151.02      4.56 o
  -4  10   5        4.64        5.88      1.49 o
  -3  10   5        0.51        0.68      0.81 o
  -2  10   5       47.95       49.31      1.87 o
  -1  10   5        6.16        6.53      0.77 o
   0  10   5        0.39        0.47      0.49 o
   1  10   5        1.17        1.20      0.60 o
   2  10   5       26.72       28.33      1.18 o
   3  10   5      178.44      187.95      3.40 o
   4  10   5        1.66        1.01      0.49 o
   5  10   5        7.24        5.24      0.51 o
  -4  11   5       22.51       24.55      1.97 o
  -3  11   5        1.94        3.51      0.86 o
  -2  11   5        3.61        4.79      0.89 o
  -1  11   5      159.45      178.58      5.55 o
   0  11   5       39.13       42.42      2.33 o
 -18   0   6      175.67      179.45      7.35 o
 -17   0   6       46.21       42.21      4.58 o
 -16   0   6       86.68       83.12      3.82 o
 -15   0   6       20.92       17.63      1.82 o
 -14   0   6       86.40       74.42      3.66 o
 -13   0   6      508.78      504.68     18.66 o
 -12   0   6       58.72       58.55      5.17 o
 -11   0   6        5.30        3.35      1.97 o
 -10   0   6      288.67      280.67     12.37 o
  -9   0   6       60.38       56.45      5.06 o
  -8   0   6     7794.08     9083.36    400.96 o
  -7   0   6      373.77      370.04     10.14 o
  -6   0   6      130.79      146.20      2.25 o
  -5   0   6     1517.42     1560.10     36.71 o
  -4   0   6      500.71      534.06     16.84 o
  -3   0   6       31.76       20.91      0.60 o
  -2   0   6      218.74      213.96      2.67 o
  -1   0   6      540.19      560.98      9.59 o
   0   0   6       53.99       48.67      0.85 o
   1   0   6      112.69      112.94      1.28 o
   2   0   6       59.83       59.27      0.78 o
   3   0   6     1538.55     1712.35     42.42 o
   4   0   6       76.08       77.14      2.25 o
   5   0   6     1077.60     1104.30     32.09 o
   6   0   6      139.26      141.67      3.58 o
   7   0   6      359.70      370.61      8.92 o
   8   0   6      404.72      392.14     14.06 o
   9   0   6     1086.43     1125.87     48.02 o
  10   0   6      678.13      735.41     29.39 o
  11   0   6        2.26        3.32      1.48 o
  12   0   6      771.37      783.67     31.84 o
  13   0   6        5.80        5.92      2.83 o
 -18   1   6       42.99       40.64      2.06 o
 -17   1   6       32.61       30.80      2.84 o
 -16   1   6       47.40       48.59      2.00 o
 -15   1   6        5.29        5.93      0.94 o
 -14   1   6        3.56        2.76      0.80 o
 -13   1   6      125.83      130.04      4.36 o
 -12   1   6      137.93      133.56      3.06 o
 -11   1   6       32.44       33.74      0.66 o
 -10   1   6      186.88      173.04      2.86 o
  -9   1   6      838.64      925.26     17.54 o
  -8   1   6      289.31      280.57      4.55 o
  -7   1   6      196.73      208.27      3.30 o
  -6   1   6        0.08        0.70      0.45 o
  -5   1   6       38.74       44.55      0.58 o
  -4   1   6        7.78        6.38      0.22 o
  -3   1   6        6.78       13.36      0.39 o
  -2   1   6      171.35      146.27      1.43 o
  -1   1   6        0.80        1.98      0.22 o
   0   1   6      120.93      127.96      1.74 o
   1   1   6        0.00        0.88      0.26 o
   2   1   6       61.36       56.67      0.66 o
   3   1   6       10.36        9.57      0.20 o
   4   1   6     1318.49     1361.41     24.15 o
   5   1   6        8.68        7.38      0.41 o
   6   1   6        0.04        0.53      0.47 o
   7   1   6       34.15       37.91      1.47 o
   8   1   6      269.60      269.26      5.85 o
   9   1   6       53.53       56.27      1.90 o
  10   1   6      145.14      140.09      3.36 o
  11   1   6      303.80      318.69      8.45 o
  12   1   6        0.02        0.32      0.75 o
  13   1   6      179.09      199.08      7.82 o
 -17   2   6        3.91        3.89      1.09 o
 -16   2   6       53.96       56.30      1.84 o
 -15   2   6      133.36      122.67      7.69 o
 -14   2   6        0.58        0.74      0.33 o
 -13   2   6      132.20      127.71      2.78 o
 -12   2   6       32.04       29.70      0.77 o
 -11   2   6      488.62      480.11     13.64 o
 -10   2   6      289.34      287.15      6.75 o
  -9   2   6       36.93       32.80      1.18 o
  -8   2   6      234.26      230.35      3.81 o
  -7   2   6       16.61       15.03      0.61 o
  -6   2   6      298.91      269.84      3.59 o
  -5   2   6     1268.64     1357.72     23.90 o
  -4   2   6      564.19      584.62      8.29 o
  -3   2   6       81.77       80.95      1.12 o
  -2   2   6      492.57      468.44      6.18 o
  -1   2   6      101.67      123.44      2.25 o
   0   2   6        9.71        7.86      0.61 o
   1   2   6       14.14       16.45      0.30 o
   2   2   6       12.51       14.92      0.32 o
   3   2   6       68.91       73.00      0.79 o
   4   2   6       41.47       36.66      0.63 o
   5   2   6       20.30       17.12      0.34 o
   6   2   6      554.78      575.24      8.34 o
   7   2   6      343.50      343.34      4.38 o
   8   2   6        0.62        0.37      0.13 o
   9   2   6        9.67       11.50      0.95 o
  10   2   6       19.42       17.57      1.11 o
  11   2   6       20.24       25.18      1.31 o
  12   2   6       90.99       87.89      2.76 o
  13   2   6      122.54      125.99      4.71 o
 -17   3   6       13.67       18.20      1.39 o
 -16   3   6        4.03        3.81      0.75 o
 -15   3   6      135.16      136.54      3.48 o
 -14   3   6      155.90      157.15      3.26 o
 -13   3   6       35.33       34.60      1.33 o
 -12   3   6      161.86      164.54      4.04 o
 -11   3   6      155.43      157.90      2.97 o
 -10   3   6       37.16       34.38      1.08 o
  -9   3   6      394.77      392.91      9.34 o
  -8   3   6      196.28      199.20      4.69 o
  -7   3   6       54.67       56.04      0.90 o
  -6   3   6       21.91       23.25      0.62 o
  -5   3   6        9.90        9.35      0.29 o
  -4   3   6       40.57       44.74      0.62 o
  -3   3   6      803.07      833.95     13.50 o
  -2   3   6      343.83      356.94      5.02 o
  -1   3   6      751.77      723.72      9.85 o
   0   3   6      155.01      140.63      2.36 o
   1   3   6      173.33      147.72      4.23 o
   2   3   6     1571.27     1648.07     33.25 o
   3   3   6      788.83      781.91     12.61 o
   4   3   6       26.45       21.36      0.59 o
   5   3   6      920.23      920.34     17.15 o
   6   3   6       15.90       11.06      0.39 o
   7   3   6      118.38      121.66      1.73 o
   8   3   6      306.49      322.72      4.49 o
   9   3   6       16.97       13.20      1.99 o
  10   3   6      289.29      267.81      7.86 o
  11   3   6       19.33       19.31      1.13 o
  12   3   6        2.08        2.96      0.85 o
 -16   4   6        0.24        0.75      0.61 o
 -15   4   6       10.45       11.41      0.97 o
 -14   4   6        0.99        0.68      0.52 o
 -13   4   6       72.74       60.98      2.54 o
 -12   4   6       10.73        9.69      0.76 o
 -11   4   6       35.18       28.68      1.06 o
 -10   4   6        3.40        4.15      0.55 o
  -9   4   6        0.92        1.66      0.53 o
  -8   4   6      106.06       85.83      1.31 o
  -7   4   6      104.08       89.79      1.27 o
  -6   4   6       38.19       42.48      0.65 o
  -5   4   6        9.70        6.77      0.26 o
  -4   4   6       14.22       15.90      0.38 o
  -3   4   6       13.83       11.96      0.84 o
  -2   4   6       24.93       29.13      0.57 o
  -1   4   6       12.65       14.86      0.44 o
   0   4   6       85.56       81.82      1.27 o
   1   4   6      577.33      545.46      7.31 o
   2   4   6      194.19      177.45      2.74 o
   3   4   6       68.01       64.37      1.34 o
   4   4   6      405.92      386.95      4.97 o
   5   4   6        7.28        5.83      0.58 o
   6   4   6       24.60       20.43      0.58 o
   7   4   6       40.23       29.72      0.94 o
   8   4   6      188.47      189.64      2.88 o
   9   4   6        0.01        0.73      0.40 o
  10   4   6       48.95       56.64      2.22 o
  11   4   6        0.64        1.78      0.97 o
  12   4   6        0.89        1.47      0.83 o
 -16   5   6        4.51        4.33      0.84 o
 -15   5   6      174.40      178.83      4.89 o
 -14   5   6       15.69       17.73      1.16 o
 -13   5   6       32.39       27.34      1.13 o
 -12   5   6       36.86       34.65      1.53 o
 -11   5   6       23.09       22.63      0.95 o
 -10   5   6        0.01        0.14      0.37 o
  -9   5   6      166.21      151.32      3.77 o
  -8   5   6        8.38        8.73      0.32 o
  -7   5   6      167.55      169.81      3.72 o
  -6   5   6       23.35       22.52      0.54 o
  -5   5   6       83.50       74.47      1.74 o
  -4   5   6       81.69       75.27      1.59 o
  -3   5   6      550.11      546.61      8.48 o
  -2   5   6      315.82      304.07      4.82 o
  -1   5   6     1386.29     1454.95     28.22 o
   0   5   6      370.68      373.62      5.90 o
   1   5   6       25.95       28.87      0.89 o
   2   5   6      617.90      622.41      8.95 o
   3   5   6      983.46      932.17     14.13 o
   4   5   6       16.93       17.80      0.58 o
   5   5   6      582.40      579.24      8.19 o
   6   5   6        0.41        2.27      0.62 o
   7   5   6        4.93        6.99      0.42 o
   8   5   6       52.66       54.53      1.16 o
   9   5   6        0.01        1.53      0.59 o
  10   5   6      337.49      339.36      5.89 o
  11   5   6       74.70       80.74      3.58 o
 -15   6   6        2.39        3.73      0.96 o
 -14   6   6       21.69       26.31      1.33 o
 -13   6   6       48.78       55.04      1.76 o
 -12   6   6       39.91       39.13      1.39 o
 -11   6   6        8.73        9.94      0.94 o
 -10   6   6       45.57       56.67      1.52 o
  -9   6   6        1.36        0.61      0.12 o
  -8   6   6        0.91        1.89      0.42 o
  -7   6   6       11.26       12.49      0.53 o
  -6   6   6        0.41        1.21      0.79 o
  -5   6   6      414.55      416.92     12.17 o
  -4   6   6       18.75       17.14      0.78 o
  -3   6   6      289.33      294.12      5.82 o
  -2   6   6      212.21      193.31      3.72 o
  -1   6   6      888.96      859.23     15.98 o
   0   6   6      421.37      411.23      7.18 o
   1   6   6      234.59      230.01      3.47 o
   2   6   6        3.07        3.58      0.49 o
   3   6   6       72.94       71.42      1.44 o
   4   6   6      888.98      845.44     14.47 o
   5   6   6        3.68        2.48      0.44 o
   6   6   6      113.70      109.42      2.39 o
   7   6   6      189.37      174.71      9.53 o
   8   6   6       11.46        7.77      0.67 o
   9   6   6       79.73       72.93      2.55 o
  10   6   6       19.52       21.34      0.81 o
 -14   7   6        0.28        0.79      0.72 o
 -13   7   6       90.90       93.19      2.68 o
 -12   7   6        1.54        1.77      0.72 o
 -11   7   6        5.78        7.16      0.85 o
 -10   7   6        0.00        0.68      0.64 o
  -9   7   6       11.32        7.93      0.80 o
  -8   7   6       63.76       56.77      3.87 o
  -7   7   6       23.49       19.04      1.58 o
  -6   7   6      115.05      119.63      3.23 o
  -5   7   6        5.26        5.52      1.47 o
  -4   7   6       75.65       81.70      2.87 o
  -3   7   6     1281.29     1096.34    119.33 o
  -2   7   6      235.52      234.14      4.78 o
  -1   7   6       33.07       33.18      1.57 o
   0   7   6       48.33       46.86      1.16 o
   1   7   6      282.78      270.11      4.14 o
   2   7   6       90.97       97.82      1.99 o
   3   7   6        8.39        9.89      0.56 o
   4   7   6       20.17       20.09      0.65 o
   5   7   6      171.57      172.99      2.75 o
   6   7   6       29.97       31.29      1.15 o
   7   7   6       15.60       15.09      0.83 o
   8   7   6        1.04        1.10      0.42 o
   9   7   6        0.02        0.25      0.34 o
 -12   8   6       18.83       19.18      1.42 o
 -11   8   6       85.76       86.58      2.57 o
 -10   8   6       25.19       29.14      2.02 o
  -9   8   6       38.97       41.22      2.30 o
  -8   8   6       36.12       40.02      1.99 o
  -7   8   6      233.84      232.69      6.09 o
  -6   8   6        2.32        3.27      0.95 o
  -5   8   6      209.59      207.84      6.28 o
  -4   8   6      148.67      137.83      3.79 o
  -3   8   6       17.07       18.52      1.39 o
  -2   8   6       89.74       90.97      2.42 o
  -1   8   6        1.76        2.91      0.63 o
   0   8   6       50.24       55.05      1.55 o
   1   8   6      187.49      185.72      3.71 o
   2   8   6       22.46       24.65      0.92 o
   3   8   6      102.23      102.06      1.98 o
   4   8   6       60.66       58.59      1.20 o
   5   8   6        0.39        0.52      0.59 o
   6   8   6      473.12      494.97      9.48 o
   7   8   6      138.53      141.51      3.25 o
 -10   9   6      116.38      117.14      5.29 o
  -9   9   6       63.68       66.22      3.26 o
  -8   9   6        2.62        2.49      1.03 o
  -7   9   6        0.50        0.27      0.74 o
  -6   9   6      193.51      197.49      6.73 o
  -5   9   6        2.98        3.17      1.03 o
  -4   9   6      129.45      129.43      4.68 o
  -3   9   6       32.72       30.80      1.69 o
  -2   9   6        6.05        6.18      0.93 o
  -1   9   6       23.80       24.79      1.21 o
   0   9   6        0.07        0.10      0.50 o
   1   9   6        4.73        6.70      1.35 o
   2   9   6       10.51       13.97      0.97 o
   3   9   6       17.05       18.79      0.89 o
   4   9   6        0.47        0.57      0.39 o
   5   9   6       62.07       69.82      2.19 o
  -7  10   6        7.35        8.54      1.47 o
  -6  10   6       36.40       37.08      2.45 o
  -5  10   6       89.40       90.83      3.37 o
  -4  10   6        0.07        0.55      0.78 o
  -3  10   6       27.46       26.24      1.70 o
  -2  10   6       12.99       12.58      1.34 o
  -1  10   6       18.40       16.75      1.19 o
   0  10   6       47.87       50.90      1.99 o
   1  10   6       57.85       55.43      2.52 o
   2  10   6        5.21        4.48      1.36 o
 -17   1   7       95.38       94.31      3.39 o
 -16   1   7       11.62       10.87      1.51 o
 -15   1   7       63.81       63.35      4.18 o
 -14   1   7        0.08        0.10      0.56 o
 -13   1   7        5.78        6.08      0.97 o
 -12   1   7      398.50      389.80      8.26 o
 -11   1   7      552.99      551.33     13.22 o
 -10   1   7      290.70      278.43      4.83 o
  -9   1   7     1063.67     1147.76     24.08 o
  -8   1   7      180.05      180.43      2.69 o
  -7   1   7       73.54       68.34      1.36 o
  -6   1   7      692.43      668.76     13.84 o
  -5   1   7      184.47      172.22      2.63 o
  -4   1   7      282.20      277.55      3.43 o
  -3   1   7      421.98      414.53      4.99 o
  -2   1   7        0.81        1.50      0.29 o
  -1   1   7      455.56      443.69      5.59 o
   0   1   7       25.21       32.28      0.50 o
   1   1   7       43.09       36.58      0.52 o
   2   1   7      492.87      464.33      5.16 o
   3   1   7      332.28      330.74      3.49 o
   4   1   7     1172.17     1235.43     21.82 o
   5   1   7        2.08        4.50      1.19 o
   6   1   7        1.55        0.79      0.58 o
   7   1   7       13.77       14.64      1.36 o
   8   1   7      444.90      451.88     10.02 o
   9   1   7        0.00        0.37      0.78 o
  10   1   7      332.83      356.16     10.71 o
  11   1   7      160.02      164.53      4.99 o
 -17   2   7       76.02       74.53      2.48 o
 -16   2   7       41.42       44.31      1.79 o
 -15   2   7       28.00       28.21      2.10 o
 -14   2   7        0.27        0.36      0.58 o
 -13   2   7       53.62       51.71      1.45 o
 -12   2   7       12.35       13.16      0.50 o
 -11   2   7      124.58      135.24      3.35 o
 -10   2   7       67.36       77.01      1.47 o
  -9   2   7       36.96       38.79      1.05 o
  -8   2   7       91.55       97.08      4.42 o
  -7   2   7      356.88      373.99      9.10 o
  -6   2   7      139.45      146.96      1.80 o
  -5   2   7      174.58      190.61      2.42 o
  -4   2   7        9.51        8.21      0.80 o
  -3   2   7      200.22      212.23      3.37 o
  -2   2   7      701.91      687.63     13.53 o
  -1   2   7      249.47      243.40      3.12 o
   0   2   7      135.69      134.05      1.93 o
   1   2   7      263.28      245.40      4.57 o
   2   2   7       75.54       76.59      0.98 o
   3   2   7       93.35       91.51      0.85 o
   4   2   7        3.36        4.48      0.34 o
   5   2   7       30.22       27.74      0.50 o
   6   2   7      358.96      347.95      4.75 o
   7   2   7      162.71      171.01      3.94 o
   8   2   7       25.01       22.26      1.50 o
   9   2   7      217.56      218.47      5.67 o
  10   2   7      258.70      262.44      5.79 o
  11   2   7       23.64       24.10      1.39 o
 -16   3   7       40.25       46.38      1.67 o
 -15   3   7        3.61        2.30      0.72 o
 -14   3   7       17.12       17.18      1.18 o
 -13   3   7        0.18        0.72      0.20 o
 -12   3   7        0.93        1.91      0.25 o
 -11   3   7        1.16        1.40      0.24 o
 -10   3   7       46.35       42.54      0.94 o
  -9   3   7      187.82      166.90      2.53 o
  -8   3   7        3.23        5.69      0.46 o
  -7   3   7      249.01      236.80      4.35 o
  -6   3   7      287.17      275.28      4.55 o
  -5   3   7      144.62      149.64      2.29 o
  -4   3   7      422.05      395.40      5.08 o
  -3   3   7       83.87       72.12      0.93 o
  -2   3   7      220.43      208.91      3.17 o
  -1   3   7      451.99      423.40      5.49 o
   0   3   7      262.41      255.77      3.50 o
   1   3   7       47.98       48.64      0.95 o
   2   3   7        4.93        3.43      0.15 o
   3   3   7       78.34       81.35      0.99 o
   4   3   7        0.88        1.44      0.27 o
   5   3   7       83.77       76.65      1.44 o
   6   3   7        0.08        0.31      0.17 o
   7   3   7       12.11       10.63      0.60 o
   8   3   7        2.27        4.22      1.11 o
   9   3   7      172.17      163.82      5.33 o
  10   3   7        1.12        0.41      0.72 o
  11   3   7       12.99       19.07      1.58 o
 -16   4   7      115.63      123.76      3.27 o
 -15   4   7       16.39       21.04      1.20 o
 -14   4   7      107.95      110.24      3.58 o
 -13   4   7       67.12       70.48      3.88 o
 -12   4   7       94.87      100.67      1.81 o
 -11   4   7        0.30        0.53      0.26 o
 -10   4   7      103.83       99.83      2.73 o
  -9   4   7       63.40       59.99      1.79 o
  -8   4   7       32.21       35.57      0.76 o
  -7   4   7       28.59       28.30      0.47 o
  -6   4   7      174.07      170.59      2.66 o
  -5   4   7      658.69      631.38      9.00 o
  -4   4   7      119.04      113.59      1.60 o
  -3   4   7       66.50       63.68      0.97 o
  -2   4   7      863.05      891.62     13.58 o
  -1   4   7      546.36      506.42      6.66 o
   0   4   7        1.25        0.69      0.20 o
   1   4   7      628.43      610.75      8.28 o
   2   4   7        3.65        4.15      0.26 o
   3   4   7      481.37      449.95      6.17 o
   4   4   7      181.91      201.55      3.25 o
   5   4   7      206.72      205.70      3.11 o
   6   4   7      223.73      221.95      3.36 o
   7   4   7      373.87      356.35      5.73 o
   8   4   7       92.30       89.51      3.01 o
   9   4   7      216.55      227.59      6.16 o
  10   4   7       29.40       25.61      1.72 o
 -15   5   7       34.12       37.39      1.61 o
 -14   5   7       23.56       27.00      1.31 o
 -13   5   7        2.11        2.03      0.63 o
 -12   5   7        6.19        3.38      0.70 o
 -11   5   7      141.91      146.61      4.05 o
 -10   5   7        0.06        0.28      0.51 o
  -9   5   7       81.86       89.86      3.29 o
  -8   5   7       65.88       61.08      1.21 o
  -7   5   7        5.54        6.11      0.34 o
  -6   5   7        0.79        0.39      0.23 o
  -5   5   7       14.59       13.88      0.41 o
  -4   5   7       28.70       27.03      0.69 o
  -3   5   7       22.54       20.68      0.51 o
  -2   5   7      142.79      137.29      1.88 o
  -1   5   7      172.91      172.65      2.39 o
   0   5   7      427.96      397.82      5.52 o
   1   5   7       20.04       18.58      0.46 o
   2   5   7      504.43      461.15      6.03 o
   3   5   7        4.02        4.97      0.24 o
   4   5   7        8.64        7.12      0.23 o
   5   5   7       58.80       62.34      1.67 o
   6   5   7      395.66      371.63      6.66 o
   7   5   7        0.44        1.65      0.84 o
   8   5   7       60.97       59.38      1.09 o
   9   5   7       50.57       62.44      3.79 o
 -14   6   7       18.99       18.77      1.32 o
 -13   6   7       48.26       49.14      1.77 o
 -12   6   7        2.15        1.47      0.63 o
 -11   6   7      104.27      103.24      2.90 o
 -10   6   7        3.10        4.09      0.66 o
  -9   6   7        0.00        0.36      0.47 o
  -8   6   7       49.18       50.02      1.60 o
  -7   6   7      106.44       96.83      2.70 o
  -6   6   7       48.15       43.04      1.23 o
  -5   6   7      139.08      129.26      2.71 o
  -4   6   7      143.42      131.93      3.09 o
  -3   6   7       40.84       43.76      0.84 o
  -2   6   7        3.06        4.59      0.37 o
  -1   6   7       68.84       69.41      1.27 o
   0   6   7       21.44       18.96      0.53 o
   1   6   7      100.05      102.77      1.55 o
   2   6   7       34.20       33.63      0.61 o
   3   6   7       73.98       75.39      1.05 o
   4   6   7       97.86       96.50      2.13 o
   5   6   7       97.96       96.16      2.54 o
   6   6   7      641.65      645.50     14.29 o
   7   6   7      156.46      155.71      7.00 o
   8   6   7       20.74       25.02      0.78 o
 -12   7   7       77.57       83.51      2.48 o
 -11   7   7        8.94        9.47      0.96 o
 -10   7   7       35.63       38.49      1.48 o
  -9   7   7      164.10      178.64      5.38 o
  -8   7   7       49.55       43.44      1.77 o
  -7   7   7        6.16        4.17      0.63 o
  -6   7   7       44.02       47.58      1.81 o
  -5   7   7       84.76       77.38      3.65 o
  -4   7   7      395.92      391.51     11.51 o
  -3   7   7      261.18      243.86      5.80 o
  -2   7   7      149.52      145.00      3.75 o
  -1   7   7        4.26        4.72      0.50 o
   0   7   7        9.72        7.79      0.59 o
   1   7   7        5.04        6.58      0.54 o
   2   7   7      500.42      493.93      7.27 o
   3   7   7      418.95      414.04      7.38 o
   4   7   7        3.24        2.62      0.57 o
   5   7   7      351.79      360.82      6.57 o
   6   7   7       80.55       87.10      2.09 o
   7   7   7      123.27      137.60      2.87 o
 -11   8   7        2.34        3.04      1.00 o
 -10   8   7       26.49       30.16      1.57 o
  -9   8   7       22.49       23.04      1.29 o
  -8   8   7        3.27        3.72      0.84 o
  -7   8   7        1.28        0.92      0.29 o
  -6   8   7        2.78        1.62      0.34 o
  -5   8   7      110.01      106.58      4.78 o
  -4   8   7       30.22       31.14      1.11 o
  -3   8   7       33.31       33.54      1.19 o
  -2   8   7        0.80        0.69      0.43 o
  -1   8   7       12.83       12.76      0.74 o
   0   8   7       11.91       11.32      0.80 o
   1   8   7        5.39        5.93      1.11 o
   2   8   7       14.70       13.74      2.71 o
   3   8   7       18.51       22.86      0.83 o
   4   8   7        0.06        0.13      0.50 o
   5   8   7        7.54       10.47      0.92 o
  -8   9   7       13.12       13.18      1.88 o
  -7   9   7      113.18      112.66      3.82 o
  -6   9   7       13.63       15.10      1.51 o
  -5   9   7       23.56       26.34      1.34 o
  -4   9   7       12.75       14.85      1.43 o
  -3   9   7       24.26       23.80      1.19 o
  -2   9   7       24.58       24.58      1.32 o
  -1   9   7      103.96      104.16      2.89 o
   0   9   7      111.75      110.67      2.58 o
   1   9   7       41.38       45.75      1.47 o
   2   9   7       74.04       77.26      2.18 o
 -16   0   8       52.01       55.28      3.46 o
 -15   0   8        2.97        4.78      1.46 o
 -14   0   8       33.97       25.58      2.32 o
 -13   0   8        8.49       10.94      1.86 o
 -12   0   8      440.57      415.05     16.21 o
 -11   0   8      546.65      529.64     20.51 o
 -10   0   8      242.50      251.41      8.91 o
  -9   0   8       30.16       29.85      1.93 o
  -8   0   8      154.65      157.08      4.03 o
  -7   0   8      433.39      447.14     18.53 o
  -6   0   8       13.85       14.62      2.90 o
  -5   0   8      554.64      576.13     32.68 o
  -4   0   8      387.72      396.13     27.00 o
  -3   0   8      138.18      139.41      6.49 o
  -2   0   8      639.47      607.65     14.52 o
  -1   0   8     1880.73     2061.16     57.11 o
   0   0   8      278.76      277.44      5.40 o
   1   0   8     1143.84     1200.89     32.26 o
   2   0   8      601.94      574.62     15.20 o
   3   0   8      120.25      123.88      2.12 o
   4   0   8        0.19        0.44      0.58 o
   5   0   8        1.16        1.88      0.75 o
   6   0   8      661.67      653.85     25.09 o
   7   0   8      138.65      154.51      6.22 o
   8   0   8        1.86        0.89      1.11 o
   9   0   8      520.60      523.67     20.70 o
  10   0   8       27.17       26.47      2.69 o
 -16   1   8        0.68        1.36      0.86 o
 -15   1   8       32.52       34.79      1.93 o
 -14   1   8        4.45        2.77      0.91 o
 -13   1   8       21.17       18.50      1.44 o
 -12   1   8      149.46      160.31      4.78 o
 -11   1   8      535.21      537.39      9.46 o
 -10   1   8        4.64        4.83      0.41 o
  -9   1   8        0.80        0.87      0.46 o
  -8   1   8       11.62       11.90      0.44 o
  -7   1   8       38.01       37.50      1.31 o
  -6   1   8       11.04       10.83      0.48 o
  -5   1   8      192.76      185.28      3.41 o
  -4   1   8      238.42      236.23      3.06 o
  -3   1   8        0.38        0.41      0.25 o
  -2   1   8        9.69       10.26      0.40 o
  -1   1   8       24.89       23.57      1.18 o
   0   1   8       56.08       56.86      0.84 o
   1   1   8      342.59      340.98      3.84 o
   2   1   8       97.70       96.67      1.31 o
   3   1   8       81.22       76.25      1.63 o
   4   1   8        0.68        1.54      0.59 o
   5   1   8      443.16      437.89      9.08 o
   6   1   8      137.04      135.79      3.48 o
   7   1   8        1.99        6.80      1.61 o
   8   1   8       81.46       89.72      2.54 o
   9   1   8       38.45       43.19      2.29 o
  10   1   8      272.97      286.98      8.19 o
 -15   2   8       31.12       34.40      1.68 o
 -14   2   8        0.22       -0.62      0.62 o
 -13   2   8       56.44       53.37      1.79 o
 -12   2   8        4.18        5.99      0.83 o
 -11   2   8        0.84        1.22      0.36 o
 -10   2   8        0.88        0.65      0.34 o
  -9   2   8        0.00        2.13      0.82 o
  -8   2   8       82.68       79.69      1.87 o
  -7   2   8      235.06      235.42      3.72 o
  -6   2   8       29.72       28.88      0.81 o
  -5   2   8     1567.13     1686.49     33.43 o
  -4   2   8      263.22      232.02      3.87 o
  -3   2   8       85.58       86.84      1.26 o
  -2   2   8      256.45      240.70      3.25 o
  -1   2   8      641.69      608.70     11.65 o
   0   2   8       32.78       32.14      0.65 o
   1   2   8      182.59      181.84      1.97 o
   2   2   8       43.78       45.61      0.95 o
   3   2   8       13.33       14.03      0.51 o
   4   2   8       59.72       62.16      1.30 o
   5   2   8       12.04        9.21      0.54 o
   6   2   8       23.09       21.70      1.30 o
   7   2   8       15.10       15.01      1.06 o
   8   2   8      210.45      219.92      4.95 o
   9   2   8       19.22       21.06      1.40 o
 -15   3   8       87.69       94.52      2.66 o
 -14   3   8      117.26      128.43      3.12 o
 -13   3   8        0.09        0.13      0.45 o
 -12   3   8       98.80      101.03      2.20 o
 -11   3   8       43.12       48.00      1.10 o
 -10   3   8      117.40      116.49      2.18 o
  -9   3   8      356.23      356.63      7.85 o
  -8   3   8       85.63       83.68      1.59 o
  -7   3   8       26.02       24.63      0.76 o
  -6   3   8      152.36      152.57      2.46 o
  -5   3   8       23.07       19.91      0.51 o
  -4   3   8      149.21      143.94      2.08 o
  -3   3   8      125.38      122.36      2.12 o
  -2   3   8        5.38        6.41      0.31 o
  -1   3   8       87.86       83.66      1.23 o
   0   3   8       58.04       54.66      1.43 o
   1   3   8        0.62        0.84      0.25 o
   2   3   8      838.67      836.20     12.25 o
   3   3   8      316.32      306.65      4.91 o
   4   3   8       18.14       15.60      0.43 o
   5   3   8      196.45      215.41      3.18 o
   6   3   8      191.87      186.95      4.97 o
   7   3   8      106.62      108.24      3.41 o
   8   3   8      156.90      154.26      5.34 o
   9   3   8      202.97      235.35      7.65 o
 -14   4   8        0.17        0.51      0.63 o
 -13   4   8       35.82       37.16      1.55 o
 -12   4   8        2.59        3.09      0.35 o
 -11   4   8       27.69       32.21      0.95 o
 -10   4   8        0.93        3.85      0.71 o
  -9   4   8        5.59        5.98      0.46 o
  -8   4   8        2.63        1.38      0.15 o
  -7   4   8        5.52        4.17      0.23 o
  -6   4   8        0.02        0.08      0.17 o
  -5   4   8       33.10       29.72      0.62 o
  -4   4   8       33.86       30.90      0.63 o
  -3   4   8        1.95        1.64      0.23 o
  -2   4   8        3.06        3.24      0.31 o
  -1   4   8       13.02       12.47      0.40 o
   0   4   8       29.10       31.48      0.61 o
   1   4   8       24.42       22.76      0.52 o
   2   4   8       28.34       23.39      0.81 o
   3   4   8       40.37       34.20      1.34 o
   4   4   8       10.01        9.89      0.68 o
   5   4   8      122.79      127.74      2.38 o
   6   4   8        6.05        5.38      1.06 o
   7   4   8       22.23       15.29      1.77 o
   8   4   8       24.03       26.21      1.77 o
 -13   5   8       11.60       12.74      0.79 o
 -12   5   8       89.90       88.68      3.03 o
 -11   5   8       35.74       36.79      1.19 o
 -10   5   8       90.27       87.90      2.69 o
  -9   5   8       93.58      101.63      2.63 o
  -8   5   8       25.55       24.16      0.73 o
  -7   5   8       19.08       19.17      0.56 o
  -6   5   8      247.50      245.60      4.08 o
  -5   5   8       42.25       38.18      0.85 o
  -4   5   8       69.57       70.39      1.39 o
  -3   5   8       63.52       63.76      0.95 o
  -2   5   8       26.54       26.08      0.66 o
  -1   5   8       85.48       84.63      1.20 o
   0   5   8      301.30      289.32      3.76 o
   1   5   8       79.88       74.38      1.08 o
   2   5   8      303.89      285.76      3.62 o
   3   5   8      102.93      110.72      2.51 o
   4   5   8        7.83        9.44      0.47 o
   5   5   8      195.70      215.33      3.86 o
   6   5   8      248.18      253.82      4.52 o
   7   5   8        0.94        0.52      1.11 o
 -12   6   8       29.20       32.98      1.16 o
 -11   6   8       42.17       45.94      1.23 o
 -10   6   8        8.91       11.43      0.87 o
  -9   6   8       42.06       41.84      1.14 o
  -8   6   8       66.95       75.51      2.02 o
  -7   6   8       45.75       49.54      0.89 o
  -6   6   8      162.61      159.97      3.37 o
  -5   6   8        3.99        4.78      0.35 o
  -4   6   8      190.00      184.27      3.61 o
  -3   6   8        7.86        8.74      0.42 o
  -2   6   8      179.39      171.39      2.61 o
  -1   6   8        3.63        3.23      0.34 o
   0   6   8        0.02        0.03      0.21 o
   1   6   8      273.58      254.23      4.09 o
   2   6   8       28.36       28.28      1.10 o
   3   6   8       22.52       18.82      1.25 o
   4   6   8       96.91      101.92      2.68 o
   5   6   8       75.41       68.30      2.22 o
   6   6   8       28.43       27.20      0.88 o
 -10   7   8       14.99       14.18      0.93 o
  -9   7   8        0.17        0.19      0.39 o
  -8   7   8       34.61       33.87      1.39 o
  -7   7   8      134.63      130.92      3.46 o
  -6   7   8      163.86      156.79      3.54 o
  -5   7   8        0.07        0.39      0.28 o
  -4   7   8       60.59       52.17      1.03 o
  -3   7   8      227.82      216.33      3.51 o
  -2   7   8       35.98       35.14      0.90 o
  -1   7   8       10.35        9.95      1.38 o
   0   7   8        3.03        3.76      0.97 o
   1   7   8       11.04       11.21      0.66 o
   2   7   8      122.18      132.70      3.07 o
   3   7   8       49.90       53.05      1.65 o
   4   7   8        3.34        2.45      0.59 o
  -8   8   8       11.28       12.72      0.92 o
  -7   8   8      141.42      141.47      3.32 o
  -6   8   8        4.84        3.75      0.70 o
  -5   8   8       63.99       64.36      1.57 o
  -4   8   8       20.00       17.28      0.86 o
  -3   8   8       39.74       42.54      1.07 o
  -2   8   8       87.21       89.90      1.75 o
  -1   8   8       12.13       10.46      1.29 o
   0   8   8       54.91       58.05      1.33 o
   1   8   8       20.62       21.06      0.71 o
   2   8   8       15.02       14.79      1.05 o
 -14   1   9      167.40      164.25      5.90 o
 -13   1   9        6.56        7.02      1.19 o
 -12   1   9       40.92       37.90      1.85 o
 -11   1   9        6.79        9.31      1.59 o
 -10   1   9        0.07        1.19      1.04 o
  -9   1   9      123.34      129.51      2.27 o
  -8   1   9      115.59      116.06      2.49 o
  -7   1   9       13.11       15.46      0.54 o
  -6   1   9      217.59      214.34      4.74 o
  -5   1   9      334.11      333.88      7.95 o
  -4   1   9       93.81       98.94      2.10 o
  -3   1   9      264.31      256.77      3.57 o
  -2   1   9       15.72       14.92      0.58 o
  -1   1   9       94.48       88.84      1.48 o
   0   1   9      630.57      617.22      9.08 o
   1   1   9      202.12      197.68      2.74 o
   2   1   9      527.61      512.26      8.94 o
   3   1   9       65.04       71.16      1.97 o
   4   1   9        8.30        8.08      0.97 o
   5   1   9      325.77      334.27      7.12 o
   6   1   9      163.70      172.38      4.43 o
   7   1   9       70.66       74.50      2.72 o
 -14   2   9       15.20       32.66     15.51 o
 -13   2   9      147.74      164.26      4.41 o
 -12   2   9        0.53        0.86      0.58 o
 -11   2   9       27.74       29.51      1.51 o
 -10   2   9      160.52      170.18      4.31 o
  -9   2   9        9.41       11.53      1.41 o
  -8   2   9       68.60       75.46      1.44 o
  -7   2   9        3.10        2.89      0.43 o
  -6   2   9       17.24       20.69      0.66 o
  -5   2   9       64.66       62.90      1.10 o
  -4   2   9      104.11      100.06      1.36 o
  -3   2   9       81.80       82.02      1.64 o
  -2   2   9      259.26      245.67      4.84 o
  -1   2   9      206.31      199.33      2.92 o
   0   2   9       17.03       16.55      0.39 o
   1   2   9       48.77       50.65      0.69 o
   2   2   9       10.70       11.78      0.44 o
   3   2   9       13.88       15.85      0.57 o
   4   2   9      117.11      121.37      4.04 o
   5   2   9       22.33       28.59      1.68 o
   6   2   9       24.21       26.61      1.87 o
   7   2   9      185.26      177.04     20.89 o
 -13   3   9        3.92        3.97      0.87 o
 -12   3   9        1.92        1.45      0.65 o
 -11   3   9        1.96        2.29      0.43 o
 -10   3   9        6.51        6.38      0.54 o
  -9   3   9        2.31        1.25      0.40 o
  -8   3   9       31.56       27.60      0.98 o
  -7   3   9       65.96       65.68      1.42 o
  -6   3   9      164.58      156.12      2.60 o
  -5   3   9        6.23        7.49      0.35 o
  -4   3   9       61.96       62.86      1.00 o
  -3   3   9      263.60      254.08      3.48 o
  -2   3   9       47.14       51.85      1.23 o
  -1   3   9       18.57       17.91      0.49 o
   0   3   9      315.10      309.80      5.43 o
   1   3   9       77.91       71.73      1.57 o
   2   3   9        0.25        0.23      0.38 o
   3   3   9        4.93        4.79      0.30 o
   4   3   9        0.01        0.67      0.66 o
   5   3   9       86.10       91.41      2.95 o
   6   3   9        3.61        2.99      0.91 o
 -12   4   9       18.18       19.20      1.36 o
 -11   4   9       46.99       49.20      1.69 o
 -10   4   9       46.68       54.12      1.16 o
  -9   4   9        4.34        4.03      0.76 o
  -8   4   9      146.86      149.10      2.68 o
  -7   4   9      109.02      107.02      1.68 o
  -6   4   9       35.86       31.07      0.65 o
  -5   4   9      241.22      245.29      4.59 o
  -4   4   9      110.65      106.16      1.44 o
  -3   4   9       23.56       23.19      0.61 o
  -2   4   9      215.42      209.43      2.67 o
  -1   4   9      168.79      161.39      2.21 o
   0   4   9      185.45      177.99      2.28 o
   1   4   9      118.85      122.65      2.87 o
   2   4   9      218.75      229.49      3.67 o
   3   4   9       87.79       81.64      1.63 o
   4   4   9      141.07      141.93      5.80 o
   5   4   9        3.47        4.07      1.45 o
   6   4   9      127.37      128.91      5.67 o
 -11   5   9       58.99       62.62      1.53 o
 -10   5   9       11.45       10.69      0.62 o
  -9   5   9       15.46       17.53      0.82 o
  -8   5   9        4.12        3.34      0.67 o
  -7   5   9        0.74        1.03      0.40 o
  -6   5   9       32.61       35.51      0.69 o
  -5   5   9        4.67        5.66      0.34 o
  -4   5   9        0.01        0.60      0.28 o
  -3   5   9       11.56       12.05      0.43 o
  -2   5   9       26.67       25.93      0.58 o
  -1   5   9      115.74      110.35      1.81 o
   0   5   9        4.61        4.37      0.33 o
   1   5   9       14.53       13.66      0.72 o
   2   5   9       76.76       71.30      2.33 o
   3   5   9        0.10        0.78      0.34 o
   4   5   9        7.96       10.84      0.53 o
 -10   6   9       22.84       27.86      1.08 o
  -9   6   9      111.39      110.10      2.44 o
  -8   6   9        7.24        8.53      0.75 o
  -7   6   9       90.01       87.03      1.85 o
  -6   6   9       39.59       36.97      0.87 o
  -5   6   9       25.25       23.31      0.92 o
  -4   6   9      157.96      150.31      3.41 o
  -3   6   9        9.69        9.66      0.51 o
  -2   6   9       17.88       17.83      0.55 o
  -1   6   9       69.95       64.42      1.45 o
   0   6   9        0.19        0.06      0.46 o
   1   6   9       14.73       17.29      1.15 o
   2   6   9        0.16        0.17      0.36 o
   3   6   9       99.95       95.13      6.26 o
  -7   7   9        8.14       10.60      0.81 o
  -6   7   9      311.84      309.87      7.07 o
  -5   7   9        3.20        1.62      0.52 o
  -4   7   9       53.95       57.02      1.23 o
  -3   7   9       11.09       13.77      0.71 o
  -2   7   9       36.55       33.91      0.84 o
  -1   7   9        1.40        1.66      0.29 o
   0   7   9       17.71       19.94      1.18 o
 -12   0  10        5.35        2.63      1.25 o
 -11   0  10        8.75       10.91      1.57 o
 -10   0  10       50.91       60.09      2.94 o
  -9   0  10       82.30       88.59      3.55 o
  -8   0  10       14.17       13.84      1.36 o
  -7   0  10        2.32        3.50      0.89 o
  -6   0  10       70.01       65.27      2.57 o
  -5   0  10       75.98       72.68      2.59 o
  -4   0  10      588.72      601.61     32.61 o
  -3   0  10       50.44       49.36      1.76 o
  -2   0  10     1490.67     1558.52    101.56 o
  -1   0  10        0.29       -0.20      0.37 o
   0   0  10       70.91       62.14      2.05 o
   1   0  10       78.05       86.36      3.94 o
   2   0  10      737.37      716.39     28.61 o
   3   0  10        9.27        9.55      3.01 o
   4   0  10      321.62      325.80     12.21 o
 -12   1  10       29.77       31.67      1.92 o
 -11   1  10        4.73        5.25      0.91 o
 -10   1  10        3.66        2.94      0.74 o
  -9   1  10        0.11       -0.01      0.44 o
  -8   1  10        0.66        9.36      6.32 o
  -7   1  10       25.95       25.37      0.79 o
  -6   1  10       22.04       25.67      0.89 o
  -5   1  10       37.89       36.78      2.01 o
  -4   1  10       10.12       10.50      0.81 o
  -3   1  10       20.25       20.92      0.85 o
  -2   1  10       76.45       78.43      1.69 o
  -1   1  10      233.69      226.44      4.58 o
   0   1  10       21.55       20.46      0.87 o
   1   1  10       11.29       11.92      1.13 o
   2   1  10       29.40       28.40      2.07 o
   3   1  10       57.00       51.38      6.19 o
   4   1  10        0.34        0.86      0.76 o
 -11   2  10       16.06       14.76      1.04 o
 -10   2  10        0.19        0.12      0.44 o
  -9   2  10       19.80       17.45      0.83 o
  -8   2  10      140.51      145.20      2.81 o
  -7   2  10      131.43      129.29      3.82 o
  -6   2  10        4.55        4.32      0.41 o
  -5   2  10        2.28        2.09      0.33 o
  -4   2  10       51.63       51.16      1.08 o
  -3   2  10        1.56        2.26      0.32 o
  -2   2  10      343.34      326.04      5.17 o
  -1   2  10      331.88      315.83      5.43 o
   0   2  10        4.96        5.11      0.41 o
   1   2  10      179.80      182.75      2.84 o
   2   2  10      131.88      138.53      3.87 o
   3   2  10        1.38        1.59      0.80 o
   4   2  10      136.55      143.48      4.80 o
 -11   3  10       37.88       38.90      1.48 o
 -10   3  10        0.06        0.30      0.26 o
  -9   3  10      115.18      123.41      2.95 o
  -8   3  10      117.09      116.49      2.08 o
  -7   3  10       24.32       25.32      0.77 o
  -6   3  10      136.29      142.13      2.64 o
  -5   3  10       43.73       44.07      0.84 o
  -4   3  10       45.41       46.23      0.79 o
  -3   3  10       93.98       90.50      1.93 o
  -2   3  10       63.91       62.67      0.90 o
  -1   3  10       14.67       16.64      0.52 o
   0   3  10       56.89       54.48      1.06 o
   1   3  10       12.76       10.47      0.52 o
   2   3  10       75.69       82.35      2.66 o
   3   3  10       96.52       99.03      3.13 o
 -10   4  10        9.00       10.57      0.93 o
  -9   4  10        0.64        0.76      0.43 o
  -8   4  10       28.19       28.56      0.83 o
  -7   4  10       29.10       30.03      0.82 o
  -6   4  10       31.39       30.44      0.69 o
  -5   4  10        2.58        2.24      0.33 o
  -4   4  10        0.42        0.30      0.25 o
  -3   4  10        1.50        1.80      0.37 o
  -2   4  10        0.43        0.44      0.20 o
  -1   4  10        5.80        6.33      0.54 o
   0   4  10        4.15        3.62      0.69 o
   1   4  10       60.37       63.87      1.23 o
   2   4  10       24.04       22.62      1.37 o
  -8   5  10       37.59       37.38      1.05 o
  -7   5  10       48.55       51.13      1.32 o
  -6   5  10      206.11      209.52      5.62 o
  -5   5  10       26.03       26.74      0.74 o
  -4   5  10       19.25       20.37      0.63 o
  -3   5  10       72.32       73.98      1.32 o
  -2   5  10       72.86       70.15      1.17 o
  -1   5  10       11.01       10.30      0.58 o
   0   5  10       19.02       19.26      0.72 o
  -7   1  11        1.21        0.61      0.33 o
  -6   1  11       56.81       59.82      2.12 o
  -5   1  11       13.01       11.96      0.66 o
  -4   1  11        2.62        3.69      0.52 o
  -3   1  11      165.34      165.31      4.14 o
  -2   1  11       14.17       13.68      0.91 o
  -1   1  11       81.48       85.96      3.46 o
  -6   2  11        0.73        0.81      0.29 o
  -5   2  11       56.48       55.67      1.44 o
  -4   2  11       86.42       84.38      2.14 o
  -3   2  11        4.55        3.69      0.33 o
  -2   2  11      100.62       97.33      2.69 o
 
